# Supplementary material for: Who’s there? – First morphological and DNA barcoding catalogue of the shallow Hawai’ian sponge fauna
Source: PLoS One. 2017 Dec 21;12(12):e0189357. doi: 10.1371/journal.pone.0189357 (PMC5739426; doi:10.1371/journal.pone.0189357)
Supplement: S1 Table — Values obtained from ABGD method [1] analysis based on Kimura 2-parameter pairwise distances [2] for the COI fragment, including our sponge sequences and selected reference sequences downloaded from GenBank, with their corresponding accession numbers. References are coded 1–2 according to the list provided on the table footnotes. (XLSX) [file pone.0189357.s002.xlsx]

## Sheet: Hoja1
Table S1. Distance matrix from ABGD method1 analysis based on Kimura 2-parameter pairwise distances2 for the COI fragment, including our sponge sequences and selected reference sequences downloaded from GenBank
GenBank Accesion Numbers	KX034570.1	KU060714.1	JQ082838.1	JQ082840.1	JQ082839.1	KJ546361.1	EF043378.1	KY565313	KJ546363.1	AM076984.1	EU237478.1	FR819682.1	KJ729033.1	KY565315	JX999064.1	KY565335	KU659136.1	HE591461.1	KY565274	KY565299	AJ704976.1	DQ133896.1	DQ133904.1	DQ133901.1	LN850247.1	LN850251.1	LN850250.1	KY565309	HE611608.1	EF519643.1	EF519638.1	AJ843890.1	JX999090.1	HE611625.1	HE611621.1	HE611623.1	HE611622.1	JQ034566.1	EU237486.1	KY565317	LN850229.1	KY565308	EF519650.1	HE611590.1	KU060591.1	JF773146.1	AM076982.1	KY565306	KU060567.1
Specimens names	Aplysina_sp_REF	Pseudoceratina_arabica_REF	Pseudoceratina_durissima_REF	Pseudoceratina_verrucosa_REF	Pseudoceratina_purpurea_REF	Pseudoceratina_sp_2_REF	Pseudoceratina_sp_1_REF	Pseudoceratina_purpurea_SPO9	Pseudoceratina_sp_3_REF	Verongula_gigantea_REF	Chondrilla_aff._nucula_1_REF	Chondrilla_aff._nucula_2_REF	Chondrilla_caribensis_REF	Chondrilla_mixta_SPO11	Chondrilla_australiensis_REF	Batzella_aurantiaca_SPO37	Poecilosclerida_sp_REF	Desmapsamma_anchorata_REF	Tedania_(Tedania)_ignis_SPO6	Tedania_(Tedania)_ignis_SPO36	Tedania_ignis_1_REF	Tedania_ignis_2_REF	Tedania_ignis_3_REF	Tedania_klausi_REF	Tedania_massa_REF	Tedania_trirhaphis_REF	Tedania_oxeata_REF	Lissodendoryx_(Waldoschmittia)_hawaiiana_SPO5	Lissodendoryx_sp_REF	Lissodendoryx_sigmata_REF	Lissodendoryx_isodictyalis_REF	Mycale_fibrexilis_REF	Lissodendoryx_colombiensis_REF	Iotrochota_acerata_REF	Iotrochota_baculifera_1_REF	Iotrochota_coccinea_REF	Iotrochota_baculifera_2_REF	Iotrochota_baculifera_3_REF	Iotrochota_birotulata_REF	Iotrochota_baculifera_SPO13	Lissodendoryx_flabellata_REF	Mycale_(Mycale)_grandis_SPO4	Mycale_laxissima_REF	Mycale_mirabilis_REF	Biemna_ehrenbergi_REF	Biemna_saucia_REF	Biemna_fistulosa_1_REF	Biemna_fistulosa_SPO1	Biemna_fistulosa_2_REF
Aplysina_sp_REF	0	0.050702	0.053933	0.053933	0.055001	0.059286	0.061437	0.0925	0.058213	0.088041	0.192741	0.194046	0.107302	0.189551	0.110867	0.136842	0.200283	0.21167	0.238827	0.238827	0.133227	0.134528	0.133323	0.132024	0.128427	0.129624	0.126127	0.255379	0.13795	0.131358	0.129065	0.136446	0.153348	0.13342	0.130729	0.132024	0.125764	0.126956	0.23783	0.232302	0.132216	0.139153	0.142691	0.160301	0.107274	0.152006	0.238219	0.238219	0.11763
Pseudoceratina_arabica_REF	0.050702	0	0.002003	0.002003	0.004011	0.002003	0.005017	0.005017	0.004011	0.020258	0.087117	0.084749	0.087117	0.084633	0.085814	0.119145	0.116795	0.112192	0.122022	0.122022	0.121935	0.12211	0.12211	0.123208	0.123119	0.124306	0.119655	0.121587	0.121587	0.120407	0.122856	0.122856	0.133227	0.120236	0.121414	0.121414	0.121414	0.121414	0.120151	0.114532	0.124216	0.121241	0.130635	0.136644	0.100648	0.107833	0.103179	0.103179	0.103179
Pseudoceratina_durissima_REF	0.053933	0.002003	0	0.002002	0.003005	0	0.004009	0.004009	0.005014	0.020284	0.1021	0.099669	0.1021	0.100813	0.100883	0.130446	0.127965	0.128057	0.13785	0.13785	0.136545	0.136743	0.135537	0.135439	0.134041	0.135243	0.129344	0.134041	0.134041	0.131548	0.138856	0.13765	0.148207	0.134755	0.135953	0.135953	0.134755	0.135953	0.134658	0.128972	0.135243	0.134561	0.148207	0.155588	0.100719	0.122373	0.119827	0.119827	0.103106
Pseudoceratina_verrucosa_REF	0.053933	0.002003	0.002002	0	0.005014	0.002002	0.00602	0.00602	0.005014	0.020284	0.100953	0.098526	0.100953	0.099669	0.099738	0.130446	0.127965	0.128057	0.140267	0.140267	0.136545	0.136743	0.135537	0.135439	0.134041	0.135243	0.129344	0.134041	0.134041	0.131548	0.138856	0.13765	0.146982	0.133558	0.134755	0.134755	0.133558	0.134755	0.133462	0.127781	0.134041	0.135757	0.148207	0.155588	0.100719	0.122373	0.118644	0.118644	0.101947
Pseudoceratina_purpurea_REF	0.055001	0.004011	0.003005	0.005014	0	0.003005	0.001001	0.005014	0.008035	0.02131	0.1021	0.099669	0.1021	0.101958	0.102029	0.130446	0.127965	0.129251	0.139058	0.139058	0.13775	0.13795	0.136743	0.136644	0.132841	0.134041	0.13054	0.135243	0.135243	0.133944	0.141272	0.140063	0.150661	0.133558	0.134755	0.134755	0.133558	0.134755	0.133462	0.130164	0.135243	0.138154	0.148207	0.155588	0.100719	0.121185	0.118644	0.118644	0.103106
Pseudoceratina_sp_2_REF	0.059286	0.002003	0	0.002002	0.003005	0	0.004009	0.004009	0.005014	0.02131	0.111639	0.109163	0.1021	0.110322	0.106926	0.138051	0.136545	0.135537	0.145226	0.145226	0.142691	0.14037	0.139159	0.140267	0.134041	0.135243	0.129344	0.142795	0.141581	0.131548	0.138856	0.146337	0.155818	0.141067	0.142172	0.142276	0.134755	0.135953	0.142172	0.135145	0.135243	0.143173	0.148207	0.164515	0.100719	0.134724	0.129718	0.129718	0.103106
Pseudoceratina_sp_1_REF	0.061437	0.005017	0.004009	0.00602	0.001001	0.004009	0	0.00602	0.009044	0.023365	0.111639	0.109163	0.103248	0.111482	0.10924	0.139261	0.13775	0.136743	0.146444	0.146444	0.14512	0.142795	0.141581	0.142691	0.134041	0.135243	0.131738	0.14401	0.14401	0.135145	0.142483	0.149998	0.159536	0.141067	0.142172	0.142276	0.134755	0.135953	0.140965	0.136347	0.136446	0.148017	0.149433	0.165764	0.101875	0.133517	0.129718	0.129718	0.104267
Pseudoceratina_purpurea_SPO9	0.0925	0.005017	0.004009	0.00602	0.005014	0.004009	0.00602	0	0.005014	0.036907	0.194296	0.195294	0.104398	0.197895	0.10924	0.136842	0.210169	0.229805	0.242396	0.242396	0.143905	0.141581	0.14037	0.141478	0.132841	0.134041	0.13054	0.258412	0.142795	0.132745	0.140063	0.147556	0.157056	0.138655	0.139759	0.13986	0.132363	0.133558	0.238461	0.236096	0.136446	0.143173	0.14576	0.162022	0.101875	0.14475	0.221807	0.221807	0.104267
Pseudoceratina_sp_3_REF	0.058213	0.004011	0.005014	0.005014	0.008035	0.005014	0.009044	0.005014	0	0.023365	0.104471	0.102029	0.103248	0.103176	0.103248	0.133034	0.128057	0.13054	0.139058	0.139058	0.13775	0.13795	0.136743	0.136644	0.135243	0.136446	0.129344	0.135341	0.135341	0.131548	0.138856	0.138856	0.149543	0.136051	0.137252	0.137252	0.133558	0.134755	0.135953	0.127873	0.136446	0.135855	0.146982	0.155588	0.101875	0.122549	0.122373	0.122373	0.101947
Verongula_gigantea_REF	0.088041	0.020258	0.020284	0.020284	0.02131	0.02131	0.023365	0.036907	0.023365	0	0.193296	0.191702	0.105771	0.191407	0.110477	0.126956	0.195201	0.225346	0.242396	0.242396	0.136545	0.134235	0.133034	0.135341	0.126864	0.128057	0.126956	0.244973	0.134041	0.120579	0.127781	0.135145	0.150772	0.128972	0.128879	0.130164	0.122768	0.12395	0.228882	0.223449	0.132841	0.136856	0.139362	0.153008	0.105503	0.147525	0.227255	0.227255	0.111577
Chondrilla_aff._nucula_1_REF	0.192741	0.087117	0.1021	0.100953	0.1021	0.111639	0.111639	0.194296	0.104471	0.193296	0	0.006027	0	0.011094	0.007044	0.151555	0.212853	0.226534	0.238195	0.238195	0.131013	0.13492	0.13492	0.134822	0.119827	0.121011	0.118729	0.256866	0.148754	0.133323	0.125673	0.137042	0.15948	0.144326	0.144221	0.144326	0.134138	0.134138	0.244986	0.251421	0.126127	0.155934	0.148645	0.156282	0.114008	0.158112	0.222593	0.222593	0.108063
Chondrilla_aff._nucula_2_REF	0.194046	0.084749	0.099669	0.098526	0.099669	0.109163	0.109163	0.195294	0.102029	0.191702	0.006027	0	0.003009	0.008055	0.008065	0.148865	0.211168	0.223422	0.239592	0.239592	0.131203	0.135117	0.135117	0.135018	0.119827	0.121011	0.118729	0.259704	0.148754	0.130918	0.124484	0.135833	0.156983	0.141685	0.141581	0.141685	0.131548	0.131548	0.241799	0.248193	0.123562	0.154468	0.152566	0.160251	0.112671	0.156631	0.221222	0.221222	0.106894
Chondrilla_caribensis_REF	0.107302	0.087117	0.1021	0.100953	0.1021	0.1021	0.103248	0.104398	0.103248	0.105771	0	0.003009	0	0.006035	0.006031	0.141089	0.132312	0.123829	0.126218	0.126218	0.122197	0.126127	0.126127	0.126036	0.119827	0.121011	0.118729	0.135833	0.135833	0.133323	0.125673	0.124484	0.148975	0.135341	0.134138	0.134138	0.134138	0.134138	0.134041	0.130352	0.126127	0.144221	0.148645	0.1421	0.114008	0.137542	0.126309	0.126309	0.108063
Chondrilla_mixta_SPO11	0.189551	0.084633	0.100813	0.099669	0.101958	0.110322	0.111482	0.197895	0.103176	0.191407	0.011094	0.008055	0.006035	0	0.004014	0.151331	0.213861	0.226166	0.242393	0.242393	0.131013	0.13492	0.13492	0.133614	0.119827	0.121011	0.117546	0.258284	0.147525	0.13313	0.125493	0.136842	0.1596	0.142899	0.142795	0.142899	0.132745	0.132745	0.244584	0.251005	0.124753	0.155473	0.153575	0.160012	0.113845	0.160371	0.228097	0.228097	0.111577
Chondrilla_australiensis_REF	0.110867	0.085814	0.100883	0.099738	0.102029	0.106926	0.10924	0.10924	0.103248	0.110477	0.007044	0.008065	0.006031	0.004014	0	0.148754	0.135018	0.130189	0.131203	0.131203	0.129718	0.132408	0.132408	0.131108	0.119741	0.120925	0.117462	0.143528	0.143528	0.133227	0.127965	0.134333	0.161094	0.143004	0.142899	0.143004	0.134041	0.134041	0.141685	0.136644	0.126036	0.15189	0.152227	0.150995	0.112751	0.147852	0.137845	0.137845	0.111656
Batzella_aurantiaca_SPO37	0.136842	0.119145	0.130446	0.130446	0.130446	0.138051	0.139261	0.136842	0.133034	0.126956	0.151555	0.148865	0.141089	0.151331	0.148754	0	0.031713	0.076608	0.086998	0.086998	0.087297	0.088367	0.088367	0.088306	0.068784	0.069883	0.075551	0.085755	0.085755	0.084865	0.086938	0.094976	0.107151	0.07777	0.077823	0.07777	0.072085	0.073188	0.077823	0.081386	0.074493	0.110245	0.114613	0.126229	0.101661	0.126036	0.124663	0.124663	0.103034
Poecilosclerida_sp_REF	0.200283	0.116795	0.127965	0.127965	0.127965	0.136545	0.13775	0.210169	0.128057	0.195201	0.212853	0.211168	0.132312	0.213861	0.135018	0.031713	0	0.111403	0.12268	0.12268	0.084865	0.087177	0.087177	0.084749	0.072037	0.073138	0.075499	0.129142	0.083228	0.081219	0.08228	0.089129	0.105919	0.074292	0.075346	0.075397	0.069743	0.069743	0.11554	0.115786	0.074342	0.118303	0.117044	0.124128	0.100648	0.130284	0.18913	0.18913	0.101875
Desmapsamma_anchorata_REF	0.21167	0.112192	0.128057	0.128057	0.129251	0.135537	0.136743	0.229805	0.13054	0.225346	0.226534	0.223422	0.123829	0.226166	0.130189	0.076608	0.111403	0	0.078508	0.078508	0.050032	0.047924	0.047924	0.049966	0.033906	0.034953	0.037075	0.099118	0.054289	0.056479	0.053356	0.05663	0.078989	0.071988	0.073138	0.073089	0.067505	0.067505	0.142691	0.141892	0.084691	0.104107	0.112113	0.123597	0.09712	0.127507	0.205153	0.205153	0.100931
Tedania_(Tedania)_ignis_SPO6	0.238827	0.122022	0.13785	0.140267	0.139058	0.145226	0.146444	0.242396	0.139058	0.242396	0.238195	0.239592	0.126218	0.242393	0.131203	0.086998	0.12268	0.078508	0	0	0.01417	0.020297	0.021323	0.019259	0.02649	0.027524	0.027471	0.118053	0.05968	0.056479	0.06201	0.067505	0.091322	0.075397	0.075346	0.075397	0.069696	0.069696	0.14623	0.14117	0.083627	0.113806	0.111103	0.113041	0.103106	0.132891	0.204306	0.204306	0.102163
Tedania_(Tedania)_ignis_SPO36	0.238827	0.122022	0.13785	0.140267	0.139058	0.145226	0.146444	0.242396	0.139058	0.242396	0.238195	0.239592	0.126218	0.242393	0.131203	0.086998	0.12268	0.078508	0	0	0.01417	0.020297	0.021323	0.019259	0.02649	0.027524	0.027471	0.118053	0.05968	0.056479	0.06201	0.067505	0.091322	0.075397	0.075346	0.075397	0.069696	0.069696	0.14623	0.14117	0.083627	0.113806	0.111103	0.113041	0.103106	0.132891	0.204306	0.204306	0.102163
Tedania_ignis_1_REF	0.133227	0.121935	0.136545	0.136545	0.13775	0.142691	0.14512	0.143905	0.13775	0.136545	0.131013	0.131203	0.122197	0.131013	0.129718	0.087297	0.084865	0.050032	0.01417	0.01417	0	0.017235	0.016212	0.014161	0.02135	0.022379	0.022337	0.063056	0.063056	0.055365	0.058716	0.066457	0.086759	0.074242	0.074192	0.074242	0.068554	0.068554	0.074192	0.069789	0.083684	0.113886	0.108693	0.113121	0.107986	0.127969	0.119069	0.119069	0.100931
Tedania_ignis_2_REF	0.134528	0.12211	0.136743	0.136743	0.13795	0.14037	0.142795	0.141581	0.13795	0.134235	0.13492	0.135117	0.126127	0.13492	0.132408	0.088367	0.087177	0.047924	0.020297	0.020297	0.017235	0	0.001001	0.009061	0.021378	0.022408	0.024425	0.060924	0.060924	0.052142	0.053321	0.059879	0.080999	0.074392	0.075448	0.075499	0.070936	0.070936	0.074342	0.072134	0.084923	0.109471	0.109	0.112192	0.10434	0.122902	0.120344	0.120344	0.098617
Tedania_ignis_3_REF	0.133323	0.12211	0.135537	0.135537	0.136743	0.139159	0.141581	0.14037	0.136743	0.133034	0.13492	0.135117	0.126127	0.13492	0.132408	0.088367	0.087177	0.047924	0.021323	0.021323	0.016212	0.001001	0	0.00805	0.021378	0.022408	0.024425	0.06201	0.06201	0.053215	0.054397	0.060965	0.082113	0.074392	0.075448	0.075499	0.070936	0.070936	0.074342	0.072134	0.084923	0.110633	0.110169	0.113361	0.10434	0.122902	0.120344	0.120344	0.098617
Tedania_klausi_REF	0.132024	0.123208	0.135439	0.135439	0.136644	0.140267	0.142691	0.141478	0.136644	0.135341	0.134822	0.135018	0.126036	0.133614	0.131108	0.088306	0.084749	0.049966	0.019259	0.019259	0.014161	0.009061	0.00805	0	0.023395	0.024425	0.02338	0.062972	0.062972	0.055328	0.056517	0.064186	0.085521	0.075346	0.075295	0.075346	0.070793	0.070793	0.075295	0.073089	0.084865	0.10924	0.107605	0.112113	0.107909	0.127969	0.122814	0.122814	0.102163
Tedania_massa_REF	0.128427	0.123119	0.134041	0.134041	0.132841	0.134041	0.134041	0.132841	0.135243	0.126864	0.119827	0.119827	0.119827	0.119827	0.119741	0.068784	0.072037	0.033906	0.02649	0.02649	0.02135	0.021378	0.021378	0.023395	0	0.001001	0.019259	0.047767	0.047767	0.049999	0.055475	0.054397	0.075346	0.060722	0.062972	0.062972	0.062972	0.062972	0.061845	0.060884	0.083455	0.094976	0.10412	0.101519	0.103034	0.115268	0.114008	0.114008	0.103252
Tedania_trirhaphis_REF	0.129624	0.124306	0.135243	0.135243	0.134041	0.135243	0.135243	0.134041	0.136446	0.128057	0.121011	0.121011	0.121011	0.121011	0.120925	0.069883	0.073138	0.034953	0.027524	0.027524	0.022379	0.022408	0.022408	0.024425	0.001001	0	0.020284	0.048833	0.048833	0.05107	0.056554	0.055475	0.076452	0.061804	0.064058	0.064058	0.064058	0.064058	0.06293	0.061969	0.082337	0.096112	0.10528	0.102672	0.104193	0.116448	0.115186	0.115186	0.104414
Tedania_oxeata_REF	0.126127	0.119655	0.129344	0.129344	0.13054	0.129344	0.131738	0.13054	0.129344	0.126956	0.118729	0.118729	0.118729	0.117546	0.117462	0.075551	0.075499	0.037075	0.027471	0.027471	0.022337	0.024425	0.024425	0.02338	0.019259	0.020284	0	0.041368	0.041368	0.045698	0.053285	0.052211	0.067687	0.063014	0.063014	0.063014	0.063014	0.063014	0.062972	0.060843	0.082506	0.092899	0.107681	0.103755	0.106592	0.112992	0.112911	0.112911	0.102163
Lissodendoryx_(Waldoschmittia)_hawaiiana_SPO5	0.255379	0.121587	0.134041	0.134041	0.135243	0.142795	0.14401	0.258412	0.135341	0.244973	0.256866	0.259704	0.135833	0.258284	0.143528	0.085755	0.129142	0.099118	0.118053	0.118053	0.063056	0.060924	0.06201	0.062972	0.047767	0.048833	0.041368	0	0	0.014188	0.03286	0.034976	0.059959	0.083512	0.081219	0.081164	0.073287	0.074392	0.156129	0.160301	0.094166	0.116135	0.124753	0.13265	0.105354	0.136329	0.22263	0.22263	0.096038
Lissodendoryx_sp_REF	0.13795	0.121587	0.134041	0.134041	0.135243	0.141581	0.14401	0.142795	0.135341	0.134041	0.148754	0.148754	0.135833	0.147525	0.143528	0.085755	0.083228	0.054289	0.05968	0.05968	0.063056	0.060924	0.06201	0.062972	0.047767	0.048833	0.041368	0	0	0.014188	0.03286	0.034976	0.059959	0.083512	0.081219	0.081164	0.073287	0.074392	0.082337	0.082449	0.094166	0.116135	0.124753	0.13265	0.105354	0.128892	0.123562	0.123562	0.096038
Lissodendoryx_sigmata_REF	0.131358	0.120407	0.131548	0.131548	0.133944	0.131548	0.135145	0.132745	0.131548	0.120579	0.133323	0.130918	0.133323	0.13313	0.133227	0.084865	0.081219	0.056479	0.056479	0.056479	0.055365	0.052142	0.053215	0.055328	0.049999	0.05107	0.045698	0.014188	0.014188	0	0.028596	0.02756	0.052314	0.082337	0.079995	0.079995	0.078882	0.079995	0.081164	0.081219	0.097792	0.106851	0.12211	0.119399	0.104047	0.111577	0.106442	0.106442	0.091197
Lissodendoryx_isodictyalis_REF	0.129065	0.122856	0.138856	0.138856	0.141272	0.138856	0.142483	0.140063	0.138856	0.127781	0.125673	0.124484	0.125673	0.125493	0.127965	0.086938	0.08228	0.053356	0.06201	0.06201	0.058716	0.053321	0.054397	0.056517	0.055475	0.056554	0.053285	0.03286	0.03286	0.028596	0	0.001001	0.065539	0.085755	0.083398	0.083398	0.08228	0.083398	0.084575	0.085755	0.100436	0.11437	0.127322	0.125764	0.100366	0.109155	0.105058	0.105058	0.088734
Mycale_fibrexilis_REF	0.136446	0.122856	0.13765	0.13765	0.140063	0.146337	0.149998	0.147556	0.138856	0.135145	0.137042	0.135833	0.124484	0.136842	0.134333	0.094976	0.089129	0.05663	0.067505	0.067505	0.066457	0.059879	0.060965	0.064186	0.054397	0.055475	0.052211	0.034976	0.034976	0.02756	0.001001	0	0.068924	0.092707	0.091511	0.090318	0.08228	0.08228	0.091511	0.091637	0.099284	0.12395	0.126127	0.134138	0.100366	0.120085	0.115869	0.115869	0.088734
Lissodendoryx_colombiensis_REF	0.153348	0.133227	0.148207	0.146982	0.150661	0.155818	0.159536	0.157056	0.149543	0.150772	0.15948	0.156983	0.148975	0.1596	0.161094	0.107151	0.105919	0.078989	0.091322	0.091322	0.086759	0.080999	0.082113	0.085521	0.075346	0.076452	0.067687	0.059959	0.059959	0.052314	0.065539	0.068924	0	0.105549	0.106776	0.105549	0.099669	0.100883	0.105623	0.110555	0.1215	0.132078	0.134333	0.141581	0.11763	0.142832	0.138353	0.138353	0.107833
Iotrochota_acerata_REF	0.13342	0.120236	0.134755	0.133558	0.133558	0.141067	0.141067	0.138655	0.136051	0.128972	0.144326	0.141685	0.135341	0.142899	0.143004	0.07777	0.074292	0.071988	0.075397	0.075397	0.074242	0.074392	0.074392	0.075346	0.060722	0.061804	0.063014	0.083512	0.083512	0.082337	0.085755	0.092707	0.105549	0	0.004016	0.003009	0.002005	0.002005	0.001001	0.023395	0.068692	0.114405	0.119741	0.130352	0.102457	0.11957	0.11437	0.11437	0.097792
Iotrochota_baculifera_1_REF	0.130729	0.121414	0.135953	0.134755	0.134755	0.142172	0.142172	0.139759	0.137252	0.128879	0.144221	0.141581	0.134138	0.142795	0.142899	0.077823	0.075346	0.073138	0.075346	0.075346	0.074192	0.075448	0.075448	0.075295	0.062972	0.064058	0.063014	0.081219	0.081219	0.079995	0.083398	0.091511	0.106776	0.004016	0	0.001001	0	0	0.003009	0.02441	0.068784	0.113327	0.118559	0.130446	0.104911	0.123385	0.116795	0.116795	0.098938
Iotrochota_coccinea_REF	0.132024	0.121414	0.135953	0.134755	0.134755	0.142276	0.142276	0.13986	0.137252	0.130164	0.144326	0.141685	0.134138	0.142899	0.143004	0.07777	0.075397	0.073089	0.075397	0.075397	0.074242	0.075499	0.075499	0.075346	0.062972	0.064058	0.063014	0.081164	0.081164	0.079995	0.083398	0.090318	0.105549	0.003009	0.001001	0	0	0	0.002003	0.024425	0.068784	0.113247	0.118559	0.129158	0.104911	0.12211	0.11554	0.11554	0.098938
Iotrochota_baculifera_2_REF	0.125764	0.121414	0.134755	0.133558	0.133558	0.134755	0.134755	0.132363	0.133558	0.122768	0.134138	0.131548	0.134138	0.132745	0.134041	0.072085	0.069743	0.067505	0.069696	0.069696	0.068554	0.070936	0.070936	0.070793	0.062972	0.064058	0.063014	0.073287	0.073287	0.078882	0.08228	0.08228	0.099669	0.002005	0	0	0	0	0.001001	0.020297	0.068784	0.106255	0.117378	0.119399	0.104911	0.113603	0.107151	0.107151	0.098938
Iotrochota_baculifera_3_REF	0.126956	0.121414	0.135953	0.134755	0.134755	0.135953	0.135953	0.133558	0.134755	0.12395	0.134138	0.131548	0.134138	0.132745	0.134041	0.073188	0.069743	0.067505	0.069696	0.069696	0.068554	0.070936	0.070936	0.070793	0.062972	0.064058	0.063014	0.074392	0.074392	0.079995	0.083398	0.08228	0.100883	0.002005	0	0	0	0	0.001001	0.020297	0.068784	0.106255	0.118559	0.119399	0.104911	0.114776	0.109471	0.109471	0.098938
Iotrochota_birotulata_REF	0.23783	0.120151	0.134658	0.133462	0.133462	0.142172	0.140965	0.238461	0.135953	0.228882	0.244986	0.241799	0.134041	0.244584	0.141685	0.077823	0.11554	0.142691	0.14623	0.14623	0.074192	0.074342	0.074342	0.075295	0.061845	0.06293	0.062972	0.156129	0.082337	0.081164	0.084575	0.091511	0.105623	0.001001	0.003009	0.002003	0.001001	0.001001	0	0.039153	0.068738	0.114485	0.119827	0.130446	0.103682	0.129437	0.197816	0.197816	0.099007
Iotrochota_baculifera_SPO13	0.232302	0.114532	0.128972	0.127781	0.130164	0.135145	0.136347	0.236096	0.127873	0.223449	0.251421	0.248193	0.130352	0.251005	0.136644	0.081386	0.115786	0.141892	0.14117	0.14117	0.069789	0.072134	0.072134	0.073089	0.060884	0.061969	0.060843	0.160301	0.082449	0.081219	0.085755	0.091637	0.110555	0.023395	0.02441	0.024425	0.020297	0.020297	0.039153	0	0.069883	0.114646	0.116034	0.121761	0.104047	0.13613	0.202702	0.202702	0.097053
Lissodendoryx_flabellata_REF	0.132216	0.124216	0.135243	0.134041	0.135243	0.135243	0.136446	0.136446	0.136446	0.132841	0.126127	0.123562	0.126127	0.124753	0.126036	0.074493	0.074342	0.084691	0.083627	0.083627	0.083684	0.084923	0.084923	0.084865	0.083455	0.082337	0.082506	0.094166	0.094166	0.097792	0.100436	0.099284	0.1215	0.068692	0.068784	0.068784	0.068784	0.068784	0.068738	0.069883	0	0.106701	0.118644	0.119314	0.114776	0.127322	0.117378	0.117378	0.106517
Mycale_(Mycale)_grandis_SPO4	0.139153	0.121241	0.134561	0.135757	0.138154	0.143173	0.148017	0.143173	0.135855	0.136856	0.155934	0.154468	0.144221	0.155473	0.15189	0.110245	0.118303	0.104107	0.113806	0.113806	0.113886	0.109471	0.110633	0.10924	0.094976	0.096112	0.092899	0.116135	0.116135	0.106851	0.11437	0.12395	0.132078	0.114405	0.113327	0.113247	0.106255	0.106255	0.114485	0.114646	0.106701	0	0.078935	0.079043	0.128241	0.148754	0.148535	0.148535	0.127322
Mycale_laxissima_REF	0.142691	0.130635	0.148207	0.148207	0.148207	0.148207	0.149433	0.14576	0.146982	0.139362	0.148645	0.152566	0.148645	0.153575	0.152227	0.114613	0.117044	0.112113	0.111103	0.111103	0.108693	0.109	0.110169	0.107605	0.10412	0.10528	0.107681	0.124753	0.124753	0.12211	0.127322	0.126127	0.134333	0.119741	0.118559	0.118559	0.117378	0.118559	0.119827	0.116034	0.118644	0.078935	0	0.029691	0.136429	0.158706	0.15178	0.15178	0.132697
Mycale_mirabilis_REF	0.160301	0.136644	0.155588	0.155588	0.155588	0.164515	0.165764	0.162022	0.155588	0.153008	0.156282	0.160251	0.1421	0.160012	0.150995	0.126229	0.124128	0.123597	0.113041	0.113041	0.113121	0.112192	0.113361	0.112113	0.101519	0.102672	0.103755	0.13265	0.13265	0.119399	0.125764	0.134138	0.141581	0.130352	0.130446	0.129158	0.119399	0.119399	0.130446	0.121761	0.119314	0.079043	0.029691	0	0.132601	0.156203	0.155504	0.155504	0.128706
Biemna_ehrenbergi_REF	0.107274	0.100648	0.100719	0.100719	0.100719	0.100719	0.101875	0.101875	0.101875	0.105503	0.114008	0.112671	0.114008	0.113845	0.112751	0.101661	0.100648	0.09712	0.103106	0.103106	0.107986	0.10434	0.10434	0.107909	0.103034	0.104193	0.106592	0.105354	0.105354	0.104047	0.100366	0.100366	0.11763	0.102457	0.104911	0.104911	0.104911	0.104911	0.103682	0.104047	0.114776	0.128241	0.136429	0.132601	0	0.021337	0.040285	0.040285	0.040285
Biemna_saucia_REF	0.152006	0.107833	0.122373	0.122373	0.121185	0.134724	0.133517	0.14475	0.122549	0.147525	0.158112	0.156631	0.137542	0.160371	0.147852	0.126036	0.130284	0.127507	0.132891	0.132891	0.127969	0.122902	0.122902	0.127969	0.115268	0.116448	0.112992	0.136329	0.128892	0.111577	0.109155	0.120085	0.142832	0.11957	0.123385	0.12211	0.113603	0.114776	0.129437	0.13613	0.127322	0.148754	0.158706	0.156203	0.021337	0	0.060965	0.060965	0.042538
Biemna_fistulosa_1_REF	0.238219	0.103179	0.119827	0.118644	0.118644	0.129718	0.129718	0.221807	0.122373	0.227255	0.222593	0.221222	0.126309	0.228097	0.137845	0.124663	0.18913	0.205153	0.204306	0.204306	0.119069	0.120344	0.120344	0.122814	0.114008	0.115186	0.112911	0.22263	0.123562	0.106442	0.105058	0.115869	0.138353	0.11437	0.116795	0.11554	0.107151	0.109471	0.197816	0.202702	0.117378	0.148535	0.15178	0.155504	0.040285	0.060965	0	0	0
Biemna_fistulosa_SPO1	0.238219	0.103179	0.119827	0.118644	0.118644	0.129718	0.129718	0.221807	0.122373	0.227255	0.222593	0.221222	0.126309	0.228097	0.137845	0.124663	0.18913	0.205153	0.204306	0.204306	0.119069	0.120344	0.120344	0.122814	0.114008	0.115186	0.112911	0.22263	0.123562	0.106442	0.105058	0.115869	0.138353	0.11437	0.116795	0.11554	0.107151	0.109471	0.197816	0.202702	0.117378	0.148535	0.15178	0.155504	0.040285	0.060965	0	0	0
Biemna_fistulosa_2_REF	0.11763	0.103179	0.103106	0.101947	0.103106	0.103106	0.104267	0.104267	0.101947	0.111577	0.108063	0.106894	0.108063	0.111577	0.111656	0.103034	0.101875	0.100931	0.102163	0.102163	0.100931	0.098617	0.098617	0.102163	0.103252	0.104414	0.102163	0.096038	0.096038	0.091197	0.088734	0.088734	0.107833	0.097792	0.098938	0.098938	0.098938	0.098938	0.099007	0.097053	0.106517	0.127322	0.132697	0.128706	0.040285	0.042538	0	0	0
Biemna_fistulosa_3_REF	0.11763	0.103179	0.103106	0.101947	0.103106	0.103106	0.104267	0.104267	0.101947	0.111577	0.108063	0.106894	0.108063	0.111577	0.111656	0.103034	0.101875	0.100931	0.102163	0.102163	0.100931	0.098617	0.098617	0.102163	0.103252	0.104414	0.102163	0.096038	0.096038	0.091197	0.088734	0.088734	0.107833	0.097792	0.098938	0.098938	0.098938	0.098938	0.099007	0.097053	0.106517	0.127322	0.132697	0.128706	0.040285	0.042538	0	0	0
Biemna_variantia_REF	0.150772	0.111339	0.130729	0.129531	0.131929	0.141996	0.144432	0.143213	0.13212	0.143528	0.142622	0.1414	0.132312	0.14507	0.142727	0.146982	0.140986	0.137744	0.13937	0.13937	0.135413	0.137946	0.137946	0.136628	0.128799	0.13	0.126675	0.138961	0.138961	0.121185	0.122285	0.132216	0.14427	0.134235	0.136743	0.135439	0.125583	0.127965	0.135537	0.13613	0.129624	0.157406	0.154954	0.162718	0.060884	0.074342	0.055438	0.055438	0.045668
Callyspongia_(Cladochalina)_diffusa_purple_morph_SPO8	0.216184	0.107076	0.120151	0.118975	0.117802	0.133655	0.131264	0.230615	0.120322	0.225165	0.21712	0.215409	0.124097	0.215063	0.130284	0.118305	0.172198	0.194348	0.209666	0.209666	0.118644	0.122285	0.121098	0.122197	0.105206	0.106367	0.108923	0.206514	0.115869	0.112113	0.114695	0.123385	0.133227	0.129158	0.131643	0.131548	0.121848	0.121848	0.20535	0.214014	0.125493	0.127324	0.138252	0.147091	0.089745	0.113121	0.178368	0.178368	0.080764
Callyspongia_(Cladochalina)_sp_SPO30	0.217526	0.107076	0.120151	0.118975	0.117802	0.133655	0.131264	0.22925	0.120322	0.223807	0.218486	0.21677	0.124097	0.216422	0.130284	0.118305	0.172198	0.195656	0.208333	0.208333	0.118644	0.122285	0.121098	0.122197	0.105206	0.106367	0.108923	0.205189	0.115869	0.112113	0.114695	0.123385	0.133227	0.129158	0.131643	0.131548	0.121848	0.121848	0.206676	0.215356	0.125493	0.127324	0.138252	0.147091	0.089745	0.113121	0.179653	0.179653	0.080764
Callyspongia_(Cladochalina)_diffusa_SPO16	0.195049	0.107076	0.120151	0.118975	0.117802	0.133655	0.131264	0.209005	0.120322	0.202385	0.198438	0.196797	0.124097	0.196487	0.130284	0.118305	0.172198	0.179378	0.187396	0.187396	0.118644	0.122285	0.121098	0.122197	0.105206	0.106367	0.108923	0.188401	0.115869	0.112113	0.114695	0.123385	0.133227	0.129158	0.131643	0.131548	0.121848	0.121848	0.188111	0.195352	0.125493	0.127324	0.138252	0.147091	0.089745	0.113121	0.163485	0.163485	0.080764
Callyspongia_sp_REF	0.114127	0.107076	0.120151	0.118975	0.117802	0.128787	0.127598	0.128787	0.120322	0.122593	0.129173	0.127784	0.124097	0.1264	0.128986	0.115869	0.11494	0.113442	0.119655	0.119655	0.117462	0.119827	0.118644	0.119741	0.105206	0.106367	0.108923	0.112271	0.112271	0.112113	0.114695	0.120925	0.131929	0.126682	0.129158	0.129065	0.121848	0.121848	0.127965	0.127139	0.125493	0.123685	0.138252	0.140883	0.089745	0.103755	0.09685	0.09685	0.080764
Callyspongia_siphonella_REF	0.109394	0.107001	0.121155	0.11998	0.118807	0.129698	0.12851	0.129698	0.124777	0.126049	0.124097	0.123918	0.117799	0.123918	0.127691	0.120665	0.120925	0.114858	0.112511	0.112511	0.107757	0.115022	0.113845	0.116116	0.098271	0.099424	0.099633	0.106517	0.106517	0.103974	0.106367	0.112431	0.134822	0.120838	0.12211	0.122022	0.113442	0.113442	0.12211	0.119913	0.119741	0.132268	0.147199	0.147091	0.086406	0.106367	0.09685	0.09685	0.081833
Haliclona_implexiformis_REF	0.101094	0.107001	0.118807	0.117635	0.116464	0.118807	0.117635	0.118807	0.117635	0.115214	0.118984	0.118814	0.118984	0.118814	0.121272	0.111024	0.113442	0.107529	0.108693	0.108693	0.106442	0.108923	0.107757	0.111181	0.100577	0.101732	0.101947	0.095837	0.095837	0.100507	0.104047	0.102889	0.120171	0.113442	0.114613	0.114613	0.114613	0.114613	0.114695	0.113603	0.120925	0.126049	0.148426	0.144326	0.085275	0.101661	0.094493	0.094493	0.080709
Cladocroce_burapha_SPO29	0.204025	0.102314	0.116382	0.115214	0.114047	0.128418	0.126049	0.220568	0.11998	0.219569	0.218309	0.217957	0.118899	0.219321	0.128799	0.119399	0.180248	0.193793	0.201856	0.201856	0.113683	0.119827	0.118644	0.119741	0.101804	0.102961	0.10434	0.204025	0.114776	0.109858	0.109935	0.11957	0.140986	0.125493	0.126773	0.126682	0.116878	0.116878	0.207493	0.210497	0.119655	0.132363	0.143634	0.152115	0.084087	0.113361	0.181357	0.181357	0.082902
Cladocroce_burapha_SPO32	0.205511	0.102314	0.116382	0.115214	0.114047	0.128418	0.126049	0.222096	0.11998	0.221097	0.21677	0.216422	0.118899	0.217782	0.128799	0.119399	0.181669	0.195259	0.20334	0.20334	0.113683	0.119827	0.118644	0.119741	0.101804	0.102961	0.10434	0.205511	0.114776	0.109858	0.109935	0.11957	0.140986	0.125493	0.126773	0.126682	0.116878	0.116878	0.208993	0.212007	0.119655	0.132363	0.143634	0.152115	0.084087	0.113361	0.182789	0.182789	0.082902
Haliclona_xena_REF	0.105771	0.108234	0.121241	0.120065	0.118891	0.121241	0.120065	0.121241	0.122418	0.117635	0.117883	0.117714	0.117883	0.117714	0.120171	0.115786	0.118221	0.109935	0.109935	0.109935	0.110013	0.112511	0.111339	0.113603	0.102961	0.10412	0.103179	0.103974	0.103974	0.108693	0.112271	0.111103	0.127322	0.120579	0.121761	0.121761	0.121761	0.121761	0.121848	0.120752	0.120838	0.129698	0.149764	0.148098	0.088611	0.104047	0.092146	0.092146	0.081777
Haliclona_oculata_REF	0.118975	0.109394	0.121241	0.120065	0.118891	0.130981	0.129791	0.130981	0.123685	0.12851	0.126127	0.127322	0.117378	0.127139	0.128427	0.12211	0.122373	0.118644	0.119655	0.119655	0.114695	0.120838	0.119655	0.120752	0.106592	0.107757	0.107833	0.119655	0.119655	0.114532	0.113281	0.121761	0.146875	0.130446	0.13313	0.133034	0.124306	0.124306	0.131738	0.128149	0.124395	0.138755	0.146081	0.157289	0.086346	0.102817	0.101377	0.101377	0.085157
Callyspongia_plicifera_REF	0.211167	0.100156	0.113121	0.111954	0.110789	0.12395	0.120407	0.219394	0.116712	0.218046	0.21405	0.215409	0.114415	0.215063	0.124277	0.119314	0.174472	0.191736	0.192891	0.192891	0.107605	0.113845	0.112671	0.113603	0.09834	0.099493	0.098547	0.199971	0.104911	0.100086	0.105919	0.111954	0.13342	0.120493	0.122943	0.121674	0.114289	0.114289	0.204025	0.215356	0.118305	0.131453	0.146189	0.152453	0.08296	0.109935	0.170415	0.170415	0.078088
Haliclona_(Reniera)_aff_aquaeductus_SPO40	0.213674	0.1026	0.116795	0.115622	0.114451	0.127689	0.124128	0.219219	0.120407	0.219219	0.219675	0.221043	0.119155	0.220686	0.129079	0.120838	0.178967	0.194802	0.202226	0.202226	0.111103	0.117378	0.116199	0.117128	0.100648	0.101804	0.10086	0.203386	0.108846	0.104984	0.108539	0.115786	0.136031	0.123031	0.124306	0.124216	0.115622	0.115622	0.204186	0.212505	0.125945	0.133848	0.143528	0.152227	0.080819	0.107757	0.176143	0.176143	0.079421
Callyspongia_(Toxochalina)_cfr_pseudotoxa_SPO34	0.207166	0.108234	0.121155	0.11998	0.11998	0.130887	0.129698	0.231609	0.122418	0.230988	0.207637	0.208981	0.11259	0.213364	0.12374	0.122022	0.179699	0.198279	0.196508	0.196508	0.106143	0.114695	0.113522	0.113281	0.101447	0.1026	0.101519	0.201282	0.110711	0.103392	0.102457	0.111954	0.139362	0.124395	0.123119	0.123031	0.114451	0.114451	0.208005	0.211	0.123473	0.133655	0.140472	0.15055	0.08296	0.115786	0.181496	0.181496	0.082902
Callyspongia_fallax_REF	0.102529	0.108234	0.116464	0.115295	0.115295	0.116464	0.116464	0.116464	0.116464	0.114127	0.105354	0.106517	0.105354	0.110169	0.110091	0.108616	0.110867	0.096715	0.097792	0.097792	0.099007	0.100436	0.100436	0.101377	0.099146	0.100296	0.099215	0.096513	0.096513	0.097588	0.097792	0.096647	0.124484	0.10978	0.108463	0.108463	0.108463	0.108463	0.109703	0.112271	0.121098	0.120236	0.129344	0.13054	0.08296	0.096917	0.089745	0.089745	0.082902
Callyspongia_ramosa_REF	0.10361	0.107151	0.118891	0.117718	0.117718	0.118891	0.118891	0.118891	0.118891	0.115458	0.110169	0.111497	0.110169	0.115022	0.11494	0.117128	0.117044	0.102672	0.103682	0.103682	0.101306	0.105058	0.103901	0.103682	0.106143	0.107302	0.102744	0.103537	0.103537	0.102171	0.103537	0.102385	0.125673	0.113522	0.112192	0.112192	0.112192	0.112192	0.113442	0.114858	0.125945	0.128694	0.134333	0.135537	0.086406	0.101732	0.09557	0.09557	0.083971
Haliclona_toxius_REF	0.107302	0.108387	0.121327	0.120151	0.120151	0.121327	0.121327	0.121327	0.121327	0.11906	0.115104	0.116282	0.115104	0.119998	0.119913	0.115869	0.115786	0.104911	0.104764	0.104764	0.104837	0.108616	0.107453	0.107227	0.106068	0.107227	0.104984	0.104617	0.104617	0.105697	0.105919	0.104764	0.129344	0.114613	0.113281	0.113281	0.113281	0.113281	0.114532	0.114776	0.125854	0.128418	0.136644	0.13785	0.086346	0.105132	0.096782	0.096782	0.086287
Haliclona_cinerea_REF	0.104984	0.110633	0.122506	0.121327	0.121327	0.122506	0.122506	0.122506	0.123685	0.115377	0.118814	0.118644	0.118814	0.119998	0.122461	0.113683	0.112271	0.109703	0.112033	0.112033	0.110946	0.115951	0.114776	0.115704	0.108693	0.109858	0.107605	0.106068	0.106068	0.10831	0.109858	0.108693	0.13212	0.114776	0.113442	0.113442	0.113442	0.113442	0.113522	0.110091	0.120752	0.132173	0.145974	0.140677	0.090057	0.100648	0.099354	0.099354	0.088857
Haliclona_tubifera_1_REF	0.119229	0.110477	0.123509	0.122331	0.122331	0.135757	0.134561	0.138254	0.127142	0.135757	0.131013	0.129624	0.117462	0.132216	0.127231	0.121935	0.128241	0.117044	0.125313	0.125313	0.11839	0.123208	0.122022	0.124306	0.108693	0.109858	0.106442	0.118053	0.113281	0.107151	0.103901	0.112192	0.140883	0.125493	0.125403	0.125313	0.115622	0.115622	0.129065	0.129251	0.121761	0.142172	0.148645	0.156823	0.087781	0.11259	0.107681	0.107681	0.084203
Haliclona_tubifera_2_REF	0.119229	0.110477	0.123509	0.122331	0.122331	0.135757	0.134561	0.138254	0.127142	0.135757	0.131013	0.129624	0.117462	0.132216	0.127231	0.121935	0.128241	0.117044	0.125313	0.125313	0.11839	0.123208	0.122022	0.124306	0.108693	0.109858	0.106442	0.118053	0.113281	0.107151	0.103901	0.112192	0.140883	0.125493	0.125403	0.125313	0.115622	0.115622	0.129065	0.129251	0.121761	0.142172	0.148645	0.156823	0.087781	0.11259	0.107681	0.107681	0.084203
Callyspongia_(Cladochalina)_diffusa_SPO20	0.118814	0.02248	0.026661	0.026661	0.026661	0.038301	0.037244	0.119069	0.028781	0.119155	0.103764	0.103764	0.025654	0.10369	0.030952	0.02661	0.071272	0.095703	0.105429	0.105429	0.030892	0.031939	0.031939	0.031939	0.023515	0.023515	0.023515	0.105058	0.028707	0.02344	0.022437	0.029787	0.038301	0.028725	0.030852	0.030832	0.02248	0.02248	0.093481	0.100577	0.0235	0.026627	0.023485	0.033972	0.017256	0.032775	0.094493	0.094493	0.013175
Mycale_(Zygomycale)_parishii_SPO33	0.101875	0.025621	0.030852	0.030852	0.030852	0.04039	0.039332	0.103252	0.032967	0.103471	0.094004	0.094004	0.029845	0.096375	0.038401	0.028707	0.081442	0.081553	0.086168	0.086168	0.030792	0.031877	0.031877	0.035021	0.0235	0.0235	0.024535	0.089313	0.028725	0.022422	0.022451	0.029768	0.043686	0.027648	0.028725	0.028707	0.020362	0.020362	0.088489	0.096782	0.024535	0.031795	0.030792	0.03923	0.016253	0.033884	0.084982	0.084982	0.014179
Petrosia_ficiformis_REF	0.205998	0.106442	0.120665	0.119485	0.118305	0.133034	0.129437	0.224624	0.123208	0.220568	0.213536	0.214891	0.118984	0.215901	0.126492	0.122022	0.177688	0.188692	0.202226	0.202226	0.113764	0.117378	0.116199	0.119655	0.102889	0.104047	0.106442	0.212999	0.119399	0.112113	0.109858	0.119655	0.135636	0.121011	0.122285	0.121011	0.113603	0.113603	0.207822	0.208828	0.117211	0.136248	0.143528	0.157406	0.077078	0.100156	0.173598	0.173598	0.079476
Xestospongia_muta_REF	0.202812	0.106442	0.120925	0.120925	0.117378	0.130729	0.127139	0.217392	0.123385	0.218744	0.205967	0.206978	0.117714	0.207307	0.124008	0.116034	0.17119	0.19465	0.198434	0.198434	0.117378	0.120838	0.119655	0.11957	0.104984	0.106143	0.109703	0.209839	0.122856	0.120407	0.118305	0.126864	0.139565	0.121098	0.119655	0.119741	0.109858	0.109858	0.206323	0.21335	0.110091	0.135145	0.143043	0.150542	0.077183	0.10412	0.168409	0.168409	0.087842
Gelliodes_sp_SPO24	0.227623	0.105058	0.118221	0.119399	0.117044	0.131643	0.130446	0.227703	0.120665	0.232923	0.217566	0.218919	0.135636	0.220273	0.143423	0.123385	0.185665	0.192183	0.195656	0.195656	0.117295	0.119741	0.118559	0.117462	0.108846	0.110013	0.10412	0.204706	0.119399	0.113361	0.119485	0.126773	0.149875	0.13054	0.131643	0.130352	0.119229	0.120407	0.209832	0.211838	0.109703	0.140677	0.154146	0.162629	0.090881	0.11957	0.170827	0.170827	0.085393
Gelliodes_wilsoni_SPO10	0.227807	0.105058	0.118305	0.119485	0.117128	0.131738	0.13054	0.227887	0.120752	0.233112	0.216043	0.217392	0.134333	0.218744	0.1421	0.12211	0.184225	0.192332	0.19712	0.19712	0.118559	0.121011	0.119827	0.118729	0.108846	0.110013	0.10412	0.204867	0.119485	0.113442	0.11957	0.126864	0.149986	0.131833	0.132937	0.131643	0.120493	0.121674	0.211334	0.21335	0.109703	0.14078	0.152793	0.161259	0.090881	0.119655	0.172234	0.172234	0.085393
Gelliodes_wilsoni_SPO28	0.227807	0.105058	0.118305	0.119485	0.117128	0.131738	0.13054	0.227887	0.120752	0.233112	0.216043	0.217392	0.134333	0.218744	0.1421	0.12211	0.184225	0.192332	0.19712	0.19712	0.118559	0.121011	0.119827	0.118729	0.108846	0.110013	0.10412	0.204867	0.119485	0.113442	0.11957	0.126864	0.149986	0.131833	0.132937	0.131643	0.120493	0.121674	0.211334	0.21335	0.109703	0.14078	0.152793	0.161259	0.090881	0.119655	0.172234	0.172234	0.085393
Haliclona_plakophila_REF	0.190995	0.102385	0.10469	0.103537	0.107001	0.117885	0.120236	0.207698	0.108234	0.196355	0.193191	0.193191	0.106143	0.191587	0.108693	0.103682	0.155736	0.172984	0.180386	0.180386	0.099215	0.099284	0.099284	0.099215	0.089932	0.089932	0.088857	0.1841	0.100156	0.087297	0.095438	0.104837	0.115268	0.113522	0.114613	0.113361	0.100156	0.100156	0.194954	0.191024	0.088611	0.117044	0.119655	0.124573	0.090057	0.117211	0.18783	0.18783	0.091007
Haliclona_amboinensis_REF	0.133227	0.115622	0.128787	0.127598	0.127598	0.13755	0.136347	0.141272	0.130071	0.136545	0.142899	0.142899	0.130352	0.145333	0.136644	0.126036	0.132408	0.123829	0.113845	0.113845	0.107833	0.111418	0.110247	0.110169	0.108923	0.110091	0.104193	0.12211	0.117295	0.110946	0.114695	0.12211	0.144644	0.123296	0.124216	0.124306	0.114451	0.115622	0.128057	0.128057	0.11494	0.134333	0.147199	0.158767	0.096647	0.116961	0.115186	0.115186	0.092402
Haliclona_vansoesti_REF	0.115704	0.116629	0.129791	0.128602	0.126229	0.141067	0.138655	0.13986	0.132268	0.132554	0.145392	0.146621	0.13492	0.142727	0.138859	0.123208	0.123473	0.114695	0.11957	0.11957	0.117128	0.114532	0.113361	0.112271	0.104984	0.106143	0.106367	0.120579	0.120579	0.114289	0.122943	0.132745	0.144644	0.13313	0.133227	0.13313	0.121848	0.121848	0.133034	0.134626	0.102817	0.15189	0.156515	0.165132	0.108923	0.133034	0.141892	0.141892	0.114858
Cliona_celata_REF	0.191997	0.119827	0.139362	0.139362	0.136942	0.145546	0.143108	0.185245	0.141892	0.182814	0.170438	0.169168	0.122373	0.17171	0.131299	0.119827	0.160491	0.160563	0.171218	0.171218	0.122902	0.125384	0.125384	0.125113	0.111815	0.112992	0.113073	0.172328	0.124843	0.118814	0.121272	0.129906	0.140489	0.120838	0.119399	0.119485	0.115786	0.115786	0.165132	0.17093	0.111497	0.135439	0.147852	0.158112	0.082789	0.104984	0.134528	0.134528	0.081609
Cliona_chilensis_REF	0.138859	0.123651	0.139464	0.139464	0.137042	0.144432	0.143213	0.146982	0.141996	0.146081	0.135018	0.136229	0.122461	0.137442	0.132601	0.119069	0.118729	0.116699	0.116365	0.116365	0.11417	0.116448	0.115268	0.112671	0.105503	0.106667	0.105578	0.117211	0.113603	0.111339	0.105429	0.113845	0.133906	0.113845	0.112431	0.112511	0.108846	0.110013	0.116199	0.120085	0.108139	0.135932	0.151103	0.165241	0.086466	0.101804	0.105206	0.105206	0.087538
Cliona_viridis_REF	0.136229	0.111656	0.126036	0.126036	0.123651	0.133323	0.130918	0.135833	0.12852	0.142204	0.131394	0.132601	0.118899	0.133809	0.127784	0.117883	0.117546	0.117883	0.116365	0.116365	0.110482	0.115268	0.114089	0.111497	0.10434	0.105503	0.103252	0.123119	0.118305	0.116034	0.110091	0.119741	0.136329	0.111339	0.111103	0.111181	0.106367	0.107529	0.116034	0.122285	0.107986	0.135734	0.150879	0.163731	0.081946	0.096038	0.095837	0.095837	0.07953
Cliona_delitrix_REF	0.130918	0.109078	0.125945	0.125945	0.123562	0.130918	0.129718	0.130918	0.129624	0.134626	0.130568	0.131777	0.125475	0.131394	0.131586	0.119069	0.114089	0.113073	0.117799	0.117799	0.119241	0.121534	0.120344	0.117714	0.106743	0.107909	0.10931	0.125945	0.125945	0.118474	0.116365	0.123829	0.138961	0.121098	0.121011	0.121098	0.118644	0.118644	0.122373	0.125113	0.115433	0.13054	0.142937	0.153477	0.080653	0.093611	0.099493	0.099493	0.084203
Cliona_sp_REF	0.253253	0.117462	0.137042	0.137042	0.134626	0.152115	0.148426	0.256866	0.135833	0.247988	0.223706	0.225071	0.127599	0.224347	0.13	0.132312	0.183941	0.209325	0.208828	0.208828	0.126492	0.127599	0.128799	0.12374	0.108846	0.110013	0.113926	0.224804	0.131833	0.114695	0.120665	0.131548	0.142622	0.132937	0.134235	0.132937	0.124306	0.124306	0.217526	0.23055	0.121098	0.142691	0.155388	0.167391	0.085157	0.10434	0.197274	0.197274	0.092274
Cliona_vermifera_REF	0.144857	0.11839	0.136644	0.135439	0.134235	0.143004	0.141788	0.143004	0.136743	0.144538	0.132408	0.132408	0.122285	0.131013	0.129812	0.13342	0.12852	0.119998	0.119655	0.119655	0.122461	0.123562	0.123562	0.119913	0.118474	0.119655	0.112511	0.134138	0.134138	0.124306	0.122022	0.128057	0.143845	0.123119	0.123031	0.121761	0.116878	0.116878	0.121848	0.129531	0.123562	0.147881	0.149417	0.15948	0.085216	0.097053	0.10978	0.10978	0.088672
Cliona_dissimilis_SPO42	0.217392	0.110247	0.125854	0.124663	0.123473	0.128241	0.127047	0.207841	0.125854	0.205189	0.197274	0.202861	0.113522	0.202861	0.119827	0.122725	0.178779	0.209314	0.214203	0.214203	0.116448	0.117714	0.117714	0.115104	0.104414	0.105578	0.101002	0.214014	0.115022	0.116365	0.112911	0.120171	0.140489	0.121185	0.118559	0.118644	0.112511	0.112511	0.213181	0.21521	0.107757	0.132024	0.140386	0.148181	0.089042	0.11417	0.189844	0.189844	0.093286
Cliona_orientalis_REF	0.114613	0.113361	0.119399	0.118221	0.119399	0.119399	0.120579	0.118221	0.120579	0.115704	0.101519	0.102672	0.101519	0.102529	0.101447	0.102019	0.100719	0.095089	0.104562	0.104562	0.102163	0.104784	0.104784	0.102235	0.103617	0.103617	0.107198	0.098478	0.098478	0.098409	0.098203	0.097053	0.12308	0.105354	0.102889	0.102889	0.102889	0.102889	0.10412	0.103179	0.094956	0.108923	0.127876	0.1264	0.08772	0.094757	0.096782	0.096782	0.093351
Spheciospongia_solida_SPO2_	0.242792	0.112511	0.13313	0.13313	0.131929	0.14037	0.13795	0.240813	0.13313	0.23805	0.228546	0.229549	0.126127	0.230925	0.132408	0.133809	0.179515	0.196728	0.202543	0.202543	0.123829	0.121534	0.122725	0.121272	0.114415	0.115598	0.119069	0.220744	0.124753	0.11259	0.112511	0.12211	0.150542	0.132408	0.130918	0.131013	0.124753	0.124753	0.228807	0.235676	0.122373	0.129531	0.142937	0.150319	0.099007	0.122197	0.2095	0.2095	0.103974
Spheciospongia_vesparium_REF	0.148316	0.116116	0.138051	0.138051	0.136842	0.142899	0.141685	0.145653	0.138051	0.146767	0.142517	0.142308	0.129812	0.141089	0.137342	0.137542	0.136031	0.124008	0.128612	0.128612	0.127507	0.122637	0.123829	0.124933	0.119241	0.12043	0.123918	0.132216	0.128427	0.114858	0.117295	0.125764	0.151668	0.13613	0.134626	0.134724	0.128427	0.129624	0.140986	0.143528	0.126036	0.13443	0.149195	0.155388	0.102529	0.128057	0.134138	0.134138	0.107529
Cliona_jullieni_REF	0.089103	0.096647	0.096647	0.096647	0.095504	0.096647	0.096647	0.097792	0.096647	0.093286	0.094625	0.09577	0.094625	0.093416	0.093351	0.084087	0.082902	0.075002	0.075859	0.075859	0.078302	0.077236	0.077236	0.07495	0.079421	0.079421	0.079421	0.080487	0.080487	0.084087	0.084145	0.084145	0.085275	0.080377	0.079205	0.079205	0.079205	0.079205	0.080377	0.081721	0.079259	0.092963	0.107833	0.102889	0.070214	0.06911	0.071368	0.071368	0.071368
Spheciospongia_vagabunda_REF	0.114089	0.126036	0.125945	0.124753	0.124753	0.125945	0.125945	0.124753	0.128334	0.122373	0.109543	0.109543	0.109543	0.107046	0.108293	0.106667	0.106367	0.097461	0.101002	0.101002	0.097461	0.097598	0.097598	0.098686	0.101074	0.102235	0.105952	0.103397	0.103397	0.102091	0.103471	0.103471	0.116532	0.105429	0.106592	0.106592	0.106592	0.106592	0.106667	0.106894	0.102889	0.120838	0.144057	0.142622	0.098547	0.103252	0.097188	0.097188	0.097188
Hymeniacidon_chloris_SPO22	0.265628	0.131075	0.149668	0.148449	0.148449	0.162541	0.160064	0.273098	0.149778	0.266924	0.27212	0.27023	0.148098	0.273098	0.152115	0.1438	0.206058	0.229506	0.24556	0.24556	0.153008	0.147772	0.146552	0.148885	0.127506	0.128694	0.127781	0.233079	0.130887	0.12268	0.122943	0.132745	0.148885	0.133751	0.136248	0.13495	0.124039	0.125224	0.240813	0.24339	0.133034	0.150557	0.15189	0.159417	0.106068	0.140677	0.212831	0.212831	0.096513
Hymeniacidon_flavia_REF	0.156398	0.125493	0.142587	0.1438	0.145014	0.152783	0.156475	0.151555	0.142587	0.163025	0.156707	0.155243	0.146444	0.157943	0.153008	0.154812	0.153461	0.136347	0.145014	0.145014	0.149213	0.141788	0.140574	0.142899	0.125134	0.126319	0.128972	0.13755	0.136347	0.12641	0.123119	0.132841	0.163146	0.143486	0.147448	0.14734	0.13495	0.13495	0.146017	0.144221	0.138051	0.16366	0.170286	0.173552	0.09786	0.131929	0.119314	0.119314	0.090818
Hymeniacidon_perlevis_REF	0.154927	0.119399	0.136248	0.135047	0.138655	0.148776	0.149998	0.148885	0.136248	0.157826	0.153234	0.151778	0.141685	0.154468	0.148207	0.152002	0.153234	0.13495	0.144803	0.144803	0.145226	0.13785	0.136644	0.138957	0.123773	0.124955	0.127598	0.13495	0.132458	0.121414	0.120493	0.128972	0.154126	0.14076	0.14591	0.144592	0.132268	0.133462	0.144592	0.14401	0.13785	0.16206	0.163634	0.16689	0.099146	0.132024	0.114613	0.114613	0.086287
Hymeniacidon_sinapium_1_REF	0.247988	0.119314	0.13615	0.13495	0.138554	0.148667	0.149888	0.254537	0.13615	0.25594	0.243784	0.242001	0.141581	0.246565	0.148098	0.15189	0.206703	0.219517	0.238075	0.238075	0.14512	0.13775	0.136545	0.138856	0.123685	0.124866	0.127506	0.234013	0.132363	0.121327	0.120407	0.128879	0.154012	0.140658	0.145804	0.144487	0.132173	0.133366	0.239448	0.237857	0.13775	0.16194	0.163512	0.166765	0.099077	0.136842	0.187822	0.187822	0.086227
Hymeniacidon_sinapium_2_REF	0.15234	0.119314	0.137451	0.136248	0.13986	0.147556	0.151221	0.146337	0.137451	0.155243	0.151666	0.150218	0.141478	0.152895	0.147989	0.153234	0.150661	0.134852	0.144697	0.144697	0.146444	0.139058	0.13785	0.140165	0.123685	0.124866	0.127506	0.134852	0.133655	0.122593	0.121674	0.130164	0.155358	0.141966	0.147125	0.145804	0.133462	0.134658	0.144487	0.143905	0.13775	0.16206	0.163634	0.16689	0.099077	0.13443	0.112192	0.112192	0.086227
Hymeniacidon_heliophila_REF	0.153575	0.125224	0.144803	0.14359	0.147232	0.149998	0.153672	0.148776	0.14359	0.157709	0.152002	0.15055	0.145439	0.153234	0.153348	0.150883	0.150772	0.125403	0.133944	0.133944	0.134235	0.128241	0.127047	0.129344	0.120322	0.1215	0.1265	0.127781	0.127781	0.1215	0.120579	0.125493	0.153008	0.137152	0.142276	0.140965	0.133558	0.134755	0.138454	0.13785	0.142795	0.158359	0.162507	0.165764	0.102529	0.134333	0.110946	0.110946	0.091891
Hymeniacidon_gracilis_SPO26	0.263432	0.135636	0.152002	0.152002	0.154468	0.164761	0.166012	0.280995	0.153348	0.281956	0.267961	0.266523	0.151778	0.270843	0.159774	0.151443	0.210335	0.241001	0.265534	0.265534	0.161863	0.158231	0.158231	0.158112	0.142204	0.143423	0.138859	0.253043	0.141089	0.128334	0.128241	0.138353	0.161742	0.153234	0.153121	0.153234	0.140574	0.141788	0.253824	0.24399	0.147091	0.160539	0.172328	0.182954	0.120925	0.156748	0.244183	0.244183	0.116961
Echinodictyum_asperum_SPO41	0.210164	0.111181	0.124573	0.125764	0.122197	0.13443	0.133227	0.227255	0.125764	0.230363	0.209649	0.212352	0.119155	0.213707	0.125294	0.139565	0.1989	0.222053	0.247429	0.247429	0.137946	0.139678	0.138454	0.1408	0.125475	0.126675	0.130568	0.236832	0.132601	0.122549	0.112831	0.121359	0.162963	0.140386	0.140283	0.141608	0.132697	0.132697	0.243196	0.25168	0.135117	0.144538	0.151107	0.158649	0.101002	0.128062	0.208633	0.208633	0.098617
Echinodictyum_clathrioides_REF	0.116532	0.119998	0.133809	0.135018	0.132601	0.133809	0.133809	0.133809	0.132601	0.132504	0.122814	0.122814	0.122814	0.1264	0.125113	0.135932	0.134822	0.126309	0.13591	0.13591	0.133377	0.138658	0.138658	0.138556	0.129361	0.130568	0.133085	0.13149	0.13149	0.128986	0.126492	0.125294	0.154167	0.138859	0.137442	0.137442	0.137442	0.137442	0.138758	0.135018	0.133809	0.13342	0.152453	0.142412	0.107909	0.115186	0.122285	0.122285	0.105354
Echinodictyum_mesenterinum_REF	0.117546	0.119741	0.135833	0.137042	0.13342	0.135833	0.134626	0.134626	0.134626	0.128334	0.130379	0.131586	0.130379	0.134004	0.13149	0.143634	0.141089	0.139165	0.147384	0.147384	0.144805	0.150198	0.150198	0.150086	0.138047	0.139267	0.138149	0.137744	0.137744	0.136429	0.132891	0.131681	0.159184	0.150542	0.149085	0.149085	0.147852	0.149085	0.150431	0.146621	0.147634	0.145974	0.167139	0.160852	0.113153	0.124547	0.132794	0.132794	0.114252
Monanchora_arbuscula_REF	0.158413	0.140574	0.158178	0.156939	0.160659	0.158178	0.161902	0.158178	0.155703	0.157056	0.156398	0.155157	0.156398	0.152679	0.154032	0.117378	0.121848	0.118559	0.11957	0.11957	0.113281	0.113764	0.11259	0.112351	0.108846	0.110013	0.105429	0.111181	0.111181	0.10978	0.119399	0.118221	0.127139	0.110789	0.110789	0.110789	0.110789	0.110789	0.110867	0.112113	0.117044	0.135562	0.152895	0.151666	0.139565	0.158886	0.148098	0.148098	0.125854
Monanchora_clathrata_1_REF	0.169026	0.141788	0.158178	0.156939	0.160659	0.168519	0.172291	0.168519	0.155703	0.168899	0.173335	0.172067	0.162629	0.169537	0.167139	0.141193	0.143318	0.13342	0.133227	0.133227	0.125403	0.127231	0.126036	0.125764	0.118559	0.119741	0.111418	0.119913	0.119913	0.112271	0.123119	0.13054	0.139667	0.131358	0.130071	0.129977	0.117969	0.119145	0.130071	0.129065	0.126864	0.146123	0.161018	0.172681	0.146081	0.17106	0.162507	0.162507	0.131013
Monanchora_clathrata_2_REF	0.167768	0.143004	0.159417	0.158178	0.161902	0.169775	0.173552	0.169775	0.156939	0.167642	0.172067	0.170801	0.161379	0.168274	0.165878	0.139974	0.1421	0.132216	0.132024	0.132024	0.124216	0.126036	0.124843	0.124573	0.117378	0.118559	0.110247	0.118729	0.118729	0.111103	0.121935	0.129344	0.138454	0.130164	0.128879	0.128787	0.116795	0.117969	0.128879	0.127873	0.125673	0.144908	0.159774	0.171419	0.144857	0.169793	0.163757	0.163757	0.132216
Monanchora_clathrata_SPO7	0.328821	0.141788	0.158178	0.156939	0.160659	0.168519	0.172291	0.3237	0.155703	0.321212	0.319683	0.316632	0.162629	0.316632	0.167139	0.141193	0.224265	0.262771	0.257854	0.257854	0.125403	0.127231	0.126036	0.125764	0.118559	0.119741	0.111418	0.232734	0.119913	0.112271	0.123119	0.13054	0.139667	0.131358	0.130071	0.129977	0.117969	0.119145	0.242595	0.241613	0.126864	0.146123	0.161018	0.172681	0.146081	0.182954	0.306883	0.306883	0.131013
Monanchora_clathrata_3_REF	0.154927	0.143004	0.158178	0.156939	0.160659	0.158178	0.161902	0.158178	0.155703	0.15605	0.156282	0.155042	0.156282	0.152566	0.153917	0.12852	0.130635	0.121011	0.119655	0.119655	0.113361	0.113845	0.112671	0.112431	0.113764	0.11494	0.106667	0.110091	0.110091	0.108693	0.117128	0.117128	0.124753	0.118053	0.11554	0.11554	0.11554	0.11554	0.116795	0.118053	0.123208	0.134852	0.158413	0.155934	0.144857	0.159361	0.150995	0.150995	0.132216
Monanchora_quadrangulata_REF	0.140677	0.14037	0.139058	0.140267	0.140267	0.139058	0.141478	0.140267	0.13785	0.140677	0.138051	0.136842	0.138051	0.13443	0.135734	0.114776	0.119314	0.112351	0.107605	0.107605	0.104911	0.105354	0.105354	0.105132	0.108846	0.110013	0.10412	0.102889	0.102889	0.100296	0.10978	0.10978	0.117295	0.108234	0.105771	0.105771	0.105771	0.105771	0.107001	0.107076	0.113281	0.121414	0.141892	0.139261	0.143634	0.14374	0.132216	0.132216	0.132216
Callyspongia_armigera_REF	0.166392	0.141685	0.153785	0.152558	0.151332	0.153785	0.152558	0.151332	0.152558	0.150218	0.158945	0.157709	0.158945	0.157709	0.159063	0.138252	0.140574	0.139261	0.147989	0.147989	0.145226	0.15055	0.151778	0.147772	0.142899	0.144115	0.146875	0.145333	0.145333	0.142379	0.146337	0.14512	0.163512	0.138354	0.136955	0.136955	0.136955	0.136955	0.137054	0.145592	0.129698	0.138354	0.153803	0.154812	0.139261	0.155703	0.15111	0.15111	0.133751
Callyspongia_vaginalis_REF	0.150108	0.13054	0.135243	0.134041	0.134041	0.135243	0.135243	0.135243	0.136446	0.132841	0.136248	0.135047	0.136248	0.135047	0.136347	0.124573	0.126864	0.120925	0.130729	0.130729	0.126864	0.13443	0.13443	0.13054	0.127047	0.127047	0.130918	0.126956	0.126956	0.124128	0.130352	0.129158	0.142204	0.122506	0.121155	0.121155	0.121155	0.121155	0.121241	0.129605	0.114127	0.121414	0.131013	0.130729	0.127965	0.134138	0.127415	0.127415	0.121414
Haliclona_simulans_REF	0.161541	0.141788	0.15267	0.151443	0.150218	0.15267	0.151443	0.150218	0.151443	0.145439	0.15267	0.151443	0.15267	0.151443	0.152783	0.137142	0.139464	0.138353	0.143213	0.143213	0.140472	0.14576	0.146982	0.143004	0.138151	0.139362	0.143318	0.14078	0.14078	0.13785	0.14401	0.142795	0.160012	0.132268	0.130887	0.130887	0.130887	0.130887	0.130981	0.139455	0.127415	0.136051	0.146081	0.153461	0.136545	0.154126	0.147125	0.147125	0.131075
Haliclona_(Soestella)_caerulea_SPO21	0.173422	0.148098	0.160659	0.159417	0.158178	0.160659	0.159417	0.160659	0.160659	0.154582	0.154786	0.153559	0.154786	0.152334	0.152446	0.15605	0.153461	0.145546	0.147989	0.147989	0.14401	0.151778	0.153008	0.146552	0.147989	0.149213	0.146875	0.143905	0.143905	0.142379	0.146123	0.144908	0.168772	0.1438	0.14117	0.14117	0.14117	0.14117	0.142483	0.142172	0.135047	0.146444	0.161742	0.161259	0.1438	0.156707	0.149888	0.149888	0.136051
Haliclona_(Soestella)_caerulea_SPO23	0.173291	0.147989	0.160539	0.159299	0.15806	0.160539	0.159299	0.160539	0.160539	0.153234	0.15736	0.156129	0.15736	0.1549	0.155014	0.158649	0.157289	0.144221	0.146659	0.146659	0.142691	0.150439	0.151666	0.145226	0.146659	0.147881	0.145546	0.142587	0.142587	0.141067	0.146017	0.144803	0.168772	0.144908	0.142276	0.142276	0.141067	0.142276	0.14359	0.142069	0.137351	0.143905	0.162872	0.161138	0.143695	0.156591	0.150999	0.150999	0.137152
Haliclona_caerulea_1_REF	0.174683	0.148098	0.160659	0.159417	0.158178	0.160659	0.159417	0.160659	0.160659	0.153348	0.154786	0.153559	0.154786	0.152334	0.152446	0.157289	0.155934	0.145546	0.147989	0.147989	0.14401	0.151778	0.153008	0.146552	0.147989	0.149213	0.146875	0.142691	0.142691	0.14117	0.146123	0.144908	0.168899	0.14623	0.14359	0.14359	0.142379	0.14359	0.144908	0.143381	0.136248	0.145226	0.164248	0.162507	0.1438	0.156707	0.15111	0.15111	0.137252
Haliclona_(Soestella)_caerulea_SPO31	0.175946	0.148098	0.160659	0.159417	0.158178	0.161902	0.160659	0.161902	0.161902	0.154582	0.156014	0.154786	0.154786	0.153559	0.153672	0.158649	0.157289	0.146875	0.149213	0.149213	0.145226	0.153008	0.154239	0.147772	0.147989	0.149213	0.146875	0.14401	0.14401	0.14117	0.146123	0.144908	0.170286	0.147556	0.144908	0.144908	0.142379	0.14359	0.14623	0.144697	0.136248	0.146552	0.164248	0.162507	0.1438	0.15806	0.152446	0.152446	0.137252
Haliclona_cf._caerulea_REF_Caribbean	0.168393	0.148098	0.156939	0.155703	0.154468	0.156939	0.155703	0.156939	0.156939	0.148316	0.14591	0.144697	0.14591	0.143486	0.14359	0.152002	0.149433	0.139261	0.145439	0.145439	0.140267	0.147989	0.147989	0.141581	0.145546	0.146767	0.144432	0.138957	0.138957	0.137451	0.14117	0.139962	0.163634	0.14117	0.138554	0.138554	0.138554	0.138554	0.13986	0.138354	0.133848	0.139058	0.156398	0.154697	0.1438	0.154126	0.148449	0.148449	0.137252
Haliclona_cf._caerulea_REF_Hawaii	0.168393	0.148098	0.156939	0.155703	0.154468	0.156939	0.155703	0.156939	0.156939	0.148316	0.14591	0.144697	0.14591	0.143486	0.14359	0.152002	0.149433	0.139261	0.145439	0.145439	0.140267	0.147989	0.147989	0.141581	0.145546	0.146767	0.144432	0.138957	0.138957	0.137451	0.14117	0.139962	0.163634	0.14117	0.138554	0.138554	0.138554	0.138554	0.13986	0.138354	0.133848	0.139058	0.156398	0.154697	0.1438	0.154126	0.148449	0.148449	0.137252
Haliclona_cf._caerulea_REF_Palmyra	0.168393	0.148098	0.156939	0.155703	0.154468	0.156939	0.155703	0.156939	0.156939	0.148316	0.14591	0.144697	0.14591	0.143486	0.14359	0.152002	0.149433	0.139261	0.145439	0.145439	0.140267	0.147989	0.147989	0.141581	0.145546	0.146767	0.144432	0.138957	0.138957	0.137451	0.14117	0.139962	0.163634	0.14117	0.138554	0.138554	0.138554	0.138554	0.13986	0.138354	0.133848	0.139058	0.156398	0.154697	0.1438	0.154126	0.148449	0.148449	0.137252
Dysidea_arenaria_REF	0.166887	0.165256	0.182117	0.182117	0.183397	0.182117	0.184679	0.178287	0.182117	0.177148	0.175269	0.173994	0.175269	0.173994	0.174127	0.15972	0.164372	0.147274	0.157453	0.157453	0.153591	0.156555	0.157808	0.157453	0.14336	0.14459	0.149862	0.149528	0.149528	0.149417	0.154722	0.153477	0.178642	0.158112	0.156631	0.156631	0.156631	0.156631	0.156748	0.15562	0.146405	0.159893	0.184382	0.17259	0.141921	0.161824	0.162106	0.162106	0.137744
Dysidea_cf._avara_REF	0.167265	0.165629	0.183818	0.183818	0.185103	0.183818	0.18639	0.179973	0.183818	0.176009	0.174392	0.17567	0.174392	0.17567	0.175805	0.163855	0.167265	0.149862	0.158587	0.158587	0.153477	0.156437	0.15769	0.158825	0.14593	0.147165	0.150991	0.153362	0.153362	0.153248	0.157335	0.156086	0.175939	0.161985	0.160491	0.160491	0.160491	0.160491	0.160611	0.15948	0.148975	0.165504	0.183799	0.174259	0.1408	0.160684	0.162472	0.162472	0.138047
Dysidea_frondosa_REF	0.177747	0.168646	0.184116	0.182839	0.184116	0.184116	0.185395	0.181564	0.185395	0.172551	0.18639	0.18639	0.18639	0.183818	0.185245	0.15996	0.163362	0.160491	0.161985	0.161985	0.159361	0.158349	0.1596	0.155504	0.145177	0.146405	0.14673	0.156631	0.156631	0.156398	0.159004	0.159004	0.167139	0.153689	0.152227	0.152227	0.152227	0.152227	0.15234	0.156166	0.143318	0.157524	0.17171	0.163608	0.151893	0.17567	0.172067	0.172067	0.153803
Dysidea_sp_1_SPO12	0.174472	0.159123	0.180977	0.179699	0.180977	0.184961	0.186247	0.182395	0.180977	0.177148	0.182367	0.182367	0.175403	0.179791	0.182648	0.171088	0.167899	0.153591	0.16008	0.16008	0.153248	0.15507	0.15632	0.155969	0.136929	0.138149	0.134791	0.154607	0.154607	0.147852	0.157876	0.163239	0.182367	0.15178	0.151443	0.151555	0.14374	0.14374	0.151668	0.151668	0.14507	0.169154	0.174525	0.171841	0.141817	0.173512	0.171449	0.171449	0.140283
Dysidea_sp_1_SPO18	0.178287	0.157876	0.179699	0.178423	0.179699	0.187534	0.188824	0.184961	0.179699	0.179699	0.186388	0.186388	0.175403	0.183799	0.182648	0.172365	0.17171	0.157335	0.161337	0.161337	0.154491	0.15632	0.157572	0.157218	0.135711	0.136929	0.133573	0.1571	0.1571	0.146621	0.156631	0.164495	0.183658	0.155504	0.155157	0.155272	0.144963	0.144963	0.155388	0.155388	0.14507	0.171678	0.175805	0.179515	0.143043	0.178642	0.173994	0.173994	0.139063
Dysidea_sp_2_SPO17	0.163117	0.157994	0.174737	0.173466	0.174737	0.174737	0.176009	0.172198	0.173466	0.161742	0.17119	0.17119	0.17119	0.168656	0.17005	0.159064	0.158706	0.140592	0.143466	0.143466	0.13703	0.142341	0.141112	0.138352	0.130759	0.13197	0.13226	0.140592	0.140592	0.140386	0.150319	0.150319	0.157218	0.135413	0.135215	0.135215	0.135215	0.135215	0.135314	0.139063	0.142517	0.153917	0.152347	0.153477	0.145714	0.166884	0.158112	0.158112	0.141504
Xestospongia_testudinaria_REF	0.202812	0.106442	0.120925	0.120925	0.117378	0.130729	0.127139	0.220097	0.123385	0.220097	0.207307	0.208317	0.117714	0.208648	0.124008	0.116034	0.17119	0.197274	0.201066	0.201066	0.117378	0.120838	0.119655	0.11957	0.104984	0.106143	0.109703	0.211166	0.122856	0.120407	0.118305	0.126864	0.139565	0.121098	0.119655	0.119741	0.109858	0.109858	0.206323	0.21335	0.110091	0.135145	0.143043	0.150542	0.077183	0.10412	0.169683	0.169683	0.087842
Echinodictyum_cancellatum_REF	0.118559	0.11494	0.131013	0.132216	0.129812	0.131013	0.131013	0.131013	0.129812	0.126127	0.124008	0.124008	0.124008	0.127599	0.126309	0.137142	0.136031	0.125113	0.135711	0.135711	0.133182	0.138454	0.138454	0.138352	0.131777	0.132988	0.133085	0.13149	0.13149	0.126583	0.121709	0.120517	0.158165	0.140489	0.139063	0.139063	0.139063	0.139063	0.140386	0.137845	0.133614	0.138252	0.156631	0.147743	0.111895	0.115681	0.122814	0.122814	0.10697
1. Puillandre N, Lambert A, Brouillet S, Achaz G.. ABGD, automatic barcode gap discovery for primary species delimitation. Mol. Ecol. 2012; 21: 1864–1877
2. Kimura M. A simple method for estimating evolutionary rate of base substitutions through comparative studies of nucleotide sequences. J. Mol. Evol. 1980; 16:111-120.
[truncated: 77 more columns]
