# Supplementary material for: Who’s there? – First morphological and DNA barcoding catalogue of the shallow Hawai’ian sponge fauna
Source: PLoS One. 2017 Dec 21;12(12):e0189357. doi: 10.1371/journal.pone.0189357 (PMC5739426; doi:10.1371/journal.pone.0189357)
Supplement: S2 Table — Analysis was conducted in MEGA6 [2]. Analyses were conducted using the Kimura 2-parameter model [1]. The rate variation among sites was modeled with a gamma distribution (shape parameter = 1). References are coded 1–2 according to the list provided on the table footnotes. (XLSX) [file pone.0189357.s003.xlsx]

## Sheet: ITSs_DistMatrixes
Table S2. Estimates of evolutionary divergence between sequences conducted in MEGA6 [2]. Analyses were conducted using the Kimura 2-parameter model [1]. The rate variation among sites was modeled with a gamma distribution (shape parameter = 1)
*All positions containing gaps and missing data were eliminated.
GenBank Accesion Numbers	EF646783.1	EF646784.1	AF340018.1	KY565269
Specimens names	Acanthella_pulcherrima_1_REF	Acanthella_pulcherrima_2_REF	Astrosclera_willeyana_REF	Biemna_fistulosa_SPO1
Acanthella_pulcherrima_1_REF
Acanthella_pulcherrima_2_REF	0.009
Astrosclera_willeyana_REF	0.574	0.59
Biemna_fistulosa_SPO1	0.707	0.707	0.819
GenBank Accesion Numbers	KY565276	DQ927310.1	KY565287	KY565284	KY565294	KX894472.1	AJ703889.1	KY565297
Specimens names	Callyspongia_(Cladochalina)_diffusa_purple_morph_SPO8	Callyspongia_sp_REF	Callyspongia_(Cladochalina)_diffusa_SPO20	Callyspongia_(Cladochalina)_diffusa_SPO16	Callyspongia_(Cladochalina)_sp_SPO30	Haliclona_fascigera_REF	Haliclona_sp_REF	Callyspongia_(Toxochalina)_cfr_pseudotoxa_SPO34
Callyspongia_(Cladochalina)_diffusa_purple_morph_SPO8
Callyspongia_sp_REF	0
Callyspongia_(Cladochalina)_diffusa_SPO20	0	0
Callyspongia_(Cladochalina)_diffusa_SPO16	0	0	0
Callyspongia_(Cladochalina)_sp_SPO30	0	0	0	0
Haliclona_fascigera_REF	0.113	0.113	0.113	0.113	0.113
Haliclona_sp_REF	0.227	0.227	0.227	0.227	0.227	0.166
Callyspongia_(Toxochalina)_cfr_pseudotoxa_SPO34	0.131	0.131	0.131	0.131	0.131	0.099	0.111
GenBank Accesion Numbers	AY190237.1	KY565280	AY190226.1	AY190230.1
Specimens names	Chondrilla_australiensis_REF	Chondrilla_mixta_SPO11	Chondrilla_nucula_REF	Chondrilla_sp_REF
Chondrilla_australiensis_REF
Chondrilla_mixta_SPO11	0.094
Chondrilla_nucula_REF	0.136	0.119
Chondrilla_sp_REF	0.122	0.118	0.08
GenBank Accesion Numbers	KY565293	KX894467.1	KX894472.1	AJ703889.1
Specimens names	Cladocroce_burapha_SPO29	Haliclona_amboinensis_REF	Haliclona_fascigera_REF	Haliclona_sp_REF
Cladocroce_burapha_SPO29
Haliclona_amboinensis_REF	0
Haliclona_fascigera_REF	0.033	0.033
Haliclona_sp_REF	0	0	0.033
GenBank Accesion Numbers	JN011588.1	JN011596.1	JN011631.1	AF062606.1	JN011605.1	JN011639.1	HM999078.1	KY565301	AJ633866.1	HM999044.1	JN011603.1	KP411750.1
Specimens names	Cliona_aprica_REF	Cliona_caribbaea_REF	Cliona_tenuis_REF	Cliona_viridis_REF	Cliona_orientalis_REF	Cliona_varians_REF	Cliona_californiana_REF	Cliona_dissimilis_SPO42	Cliona_celata_REF	Cliona_chilensis_REF	Cliona_laticavicola_REF	Cliona_vermifera_REF
Cliona_aprica_REF
Cliona_caribbaea_REF	0
Cliona_tenuis_REF	0	0
Cliona_viridis_REF	0.056	0.056	0.056
Cliona_orientalis_REF	0.06	0.06	0.06	0.076
Cliona_varians_REF	0.225	0.225	0.225	0.217	0.211
Cliona_californiana_REF	0.331	0.331	0.331	0.349	0.332	0.314
Cliona_dissimilis_SPO42	0.323	0.323	0.323	0.359	0.297	0.289	0.109
Cliona_celata_REF	0.346	0.346	0.346	0.365	0.328	0.384	0.16	0.208
Cliona_chilensis_REF	0.303	0.303	0.303	0.321	0.302	0.3	0.21	0.228	0.157
Cliona_laticavicola_REF	0.282	0.282	0.282	0.324	0.297	0.323	0.277	0.258	0.285	0.275
Cliona_vermifera_REF	0.356	0.356	0.356	0.335	0.326	0.291	0.262	0.272	0.294	0.303	0.308
GenBank Accesion Numbers	JQ045719.1	JQ045726.1	JQ045725.1	KY565286	KY565281	KY565285	AJ633825.1	AF420442.1	KY565304	JQ045728.1	AF534701.1
Specimens names	Dysidea_arenaria_1_REF	Dysidea_arenaria_3_REF	Dysidea_arenaria_2_REF	Dysidea_sp_1_SPO18	Dysidea_sp_1_SPO12	Dysidea_sp_2_SPO17	Dysidea_sp_REF	Dysidea_cf._herbacea_REF	Dysidea_cf_arenaria_SPO39	Dysidea_cf._pallescens_REF	Dysidea_cf._granulosa_REF
Dysidea_arenaria_1_REF
Dysidea_arenaria_3_REF	0
Dysidea_arenaria_2_REF	0	0
Dysidea_sp_1_SPO18	0	0	0
Dysidea_sp_1_SPO12	0	0	0	0
Dysidea_sp_2_SPO17	0.033	0.033	0.033	0.033	0.033
Dysidea_sp_REF	0.115	0.115	0.115	0.115	0.115	0.109
Dysidea_cf._herbacea_REF	0.169	0.169	0.169	0.169	0.169	0.193	0.217
Dysidea_cf_arenaria_SPO39	0.187	0.187	0.187	0.187	0.187	0.187	0.179	0.288
Dysidea_cf._pallescens_REF	0.238	0.238	0.238	0.238	0.238	0.246	0.255	0.295	0.238
Dysidea_cf._granulosa_REF	0.724	0.724	0.724	0.724	0.724	0.677	0.734	0.575	0.705	0.719
GenBank Accesion Numbers	EF646783.1	EF646784.1	EF646799.1	KY565303
Specimens names	Acanthella_pulcherrima_1_REF	Acanthella_pulcherrima_2_REF	Axinella_aruensis_REF	Echinodictyum_asperum_SPO41
Acanthella_pulcherrima_1_REF
Acanthella_pulcherrima_2_REF	0.006
Axinella_aruensis_REF	0.482	0.5
Echinodictyum_asperum_SPO41	0.512	0.525	0.562
GenBank Accesion Numbers	KY565278	KY565292	KY565279	AJ703887.1	AJ703889.1
Specimens names	Gelliodes_wilsoni_SPO10A	Gelliodes_wilsoni_SPO28	Gelliodes_wilsoni_SPO10B	Haliclona_amphioxa_REF	Haliclona_sp_REF
Gelliodes_wilsoni_SPO10A
Gelliodes_wilsoni_SPO28	0.003
Gelliodes_wilsoni_SPO10B	0.008	0.005
Haliclona_amphioxa_REF	0.761	0.745	0.739
Haliclona_sp_REF	0.787	0.772	0.766	0.411
GenBank Accesion Numbers	KY565302	KX894467.1	KX894472.1	AJ703889.1	AJ703887.1	KY565288	KY565290
Specimens names	Haliclona_(Reniera)_aff_aquaeductus_SPO40	Haliclona_amboinensis_REF	Haliclona_fascigera_REF	Haliclona_sp_REF	Haliclona_amphioxa_REF	Haliclona_(Soestella)_caerulea_SPO21	Haliclona_(Soestella)_caerulea_SPO23
Haliclona_(Reniera)_aff_aquaeductus_SPO40
Haliclona_amboinensis_REF	0.106
Haliclona_fascigera_REF	0.118	0.076
Haliclona_sp_REF	0.084	0.085	0.132
Haliclona_amphioxa_REF	0.143	0.239	0.223	0.256
Haliclona_(Soestella)_caerulea_SPO21	0.662	0.615	0.723	0.704	0.68
Haliclona_(Soestella)_caerulea_SPO23	0.662	0.615	0.723	0.704	0.68	0
GenBank Accesion Numbers	KY565289	AB250776.1	U65485.1	AB250765.1	AB250766.1	AB250767.1	KJ782600.1	KY565291
Specimens names	Hymeniacidon_chloris_SPO22	Hymeniacidon_flavia_REF	Hymeniacidon_heliophila_2_REF	Hymeniacidon_sinapium_REF	Hymeniacidon_perlevis_REF	Hymeniacidon_sp_REF	Hymeniacidon_heliophila_1_REF	Hymeniacidon_gracilis_SPO26
Hymeniacidon_chloris_SPO22
Hymeniacidon_flavia_REF	0.269
Hymeniacidon_heliophila_2_REF	0.231	0.103
Hymeniacidon_sinapium_REF	0.231	0.103	0
Hymeniacidon_perlevis_REF	0.24	0.104	0.006	0.006
Hymeniacidon_sp_REF	0.197	0.214	0.204	0.204	0.215
Hymeniacidon_heliophila_1_REF	0.253	0.208	0.215	0.215	0.218	0.233
Hymeniacidon_gracilis_SPO26	0.454	0.493	0.48	0.48	0.482	0.529	0.483
GenBank Accesion Numbers	KT447552.1	KT447559.1	KY565283	KC843457.1	KC874654.1	EU781991.1	EU781987.1	AJ633872.1	KY366404.1	KY565298
Specimens names	Leucandra_spinifera_REF	Sycon_ancora_REF	Leucosolenida_sp_SPO14	Leucetta_cf._pyriformis_REF	Leucetta_delicata_REF	Leucetta_floridana_REGF	Leucetta_potiguar_REF	Leucetta_microraphis_1_REF	Leucetta_microraphis_2_REF	Leucetta_sp_SPO35
Leucandra_spinifera_REF
Sycon_ancora_REF	0.105
Leucosolenida_sp_SPO14	0.121	0.104
Leucetta_cf._pyriformis_REF	0.57	0.672	0.659
Leucetta_delicata_REF	0.539	0.637	0.625	0.022
Leucetta_floridana_REGF	0.68	0.717	0.76	0.146	0.142
Leucetta_potiguar_REF	0.682	0.734	0.757	0.138	0.138	0.022
Leucetta_microraphis_1_REF	0.675	0.756	0.779	0.13	0.13	0.049	0.039
Leucetta_microraphis_2_REF	0.662	0.764	0.749	0.13	0.13	0.049	0.038	0.016
Leucetta_sp_SPO35	0.665	0.768	0.752	0.13	0.131	0.049	0.038	0.012	0.003
GenBank Accesion Numbers	KJ782600.1	U65485.1	AJ627184.1	KY565273	AJ627185.1
Specimens names	Hymeniacidon_heliophila_1_REF	Hymeniacidon_heliophila_2_REF	Suberites_ficus_REF	Lissodendoryx_(Waldoschmittia)_hawaiiana_SPO5	Mycale_fibrexilis_REF
Hymeniacidon_heliophila_1_REF
Hymeniacidon_heliophila_2_REF	0.151
Suberites_ficus_REF	0.17	0.136
Lissodendoryx_(Waldoschmittia)_hawaiiana_SPO5	0.585	0.577	0.583
Mycale_fibrexilis_REF	0.441	0.464	0.46	0.17
GenBank Accesion Numbers	KY565282	AJ627185.1	AJ704975.1
Specimens names	Iotrochota_baculifera_SPO13	Mycale_fibrexilis_REF	Tedania_ignis_REF
Iotrochota_baculifera_SPO13
Mycale_fibrexilis_REF	0.537
Tedania_ignis_REF	0.522	0.275
GenBank Accesion Numbers	AY319411.1	KY565275
Specimens names	Crambe_crambe_REF	Monanchora_clathrata_SPO7
Crambe_crambe_REF
Monanchora_clathrata_SPO7	0.254
GenBank Accesion Numbers	KY565272	KY565296	KC505233.1	KY565271	AY737643.1	AJ627185.1	KC505232.1
Specimens names	Mycale_(Mycale)_grandis_SPO4B	Mycale_(Zygomycale)_parishii_SPO33	Mycale_sp_1_REF	Mycale_(Mycale)_grandis_SPO4A	Mycale_sp_3_REF	Mycale_fibrexilis_REF	Mycale_sp_2_REF
Mycale_(Mycale)_grandis_SPO4B
Mycale_(Zygomycale)_parishii_SPO33	0
Mycale_sp_1_REF	0	0
Mycale_(Mycale)_grandis_SPO4A	0	0	0
Mycale_sp_3_REF	0.131	0.131	0.131	0.131
Mycale_fibrexilis_REF	0.258	0.258	0.258	0.258	0.298
Mycale_sp_2_REF	0.599	0.599	0.599	0.599	0.529	0.598
GenBank Accesion Numbers	AY591798.1	AY591797.1	AY591796.1	KY565270
Specimens names	Aiolochroia_crassa_REF	Verongula_gigantea_REF	Aplysina_lacunosa_REF	Pseudoceratina_purpurea_SPO9
Aiolochroia_crassa_REF
Verongula_gigantea_REF	0.007
Aplysina_lacunosa_REF	0.178	0.184
Pseudoceratina_purpurea_SPO9	0.169	0.18	0.05
GenBank Accesion Numbers	AJ633862.1
Specimens names	Pione_sp_REF	Spirastrella_hartmani_REF	Spirastrella_sabogae_REF	Spheciospongia_solida_SPO2
Pione_sp_REF
Spirastrella_hartmani_REF	0.205
Spirastrella_sabogae_REF	0.21	0.006
Spheciospongia_solida_SPO2	0.31	0.21	0.21
GenBank Accesion Numbers	KC902192.1	KC902366.1	KF568959.1	KF568957.1	KF568958.1	KF568956.1	KY565305	KF568955.1	KF568953.1	KF568954.1	KF568951.1	KF568952.1	AJ620112.1	AJ627184.1
Specimens names	Suberites_aurantiacus_1_REF	Suberites_aurantiacus_2_REF	Suberites_diversicolor_1_REf	Suberites_diversicolor_2_REF	Suberites_diversicolor_3_REF	Suberites_diversicolor_4_REF	Suberites_diversicolor_SPO46	Suberites_diversicolor_5_REF	Suberites_diversicolor_6_REF	Suberites_diversicolor_7_REF	Suberites_diversicolor_8_REF	Suberites_diversicolor_9_REF	Suberites_domuncula_REF	Suberites_ficus_REF
Suberites_aurantiacus_1_REF
Suberites_aurantiacus_2_REF	0
Suberites_diversicolor_1_REf	0	0
Suberites_diversicolor_2_REF	0	0	0
Suberites_diversicolor_3_REF	0	0	0	0
Suberites_diversicolor_4_REF	0	0	0	0	0
Suberites_diversicolor_SPO46	0	0	0	0	0	0
Suberites_diversicolor_5_REF	0	0	0	0	0	0	0
Suberites_diversicolor_6_REF	0	0	0	0	0	0	0	0
Suberites_diversicolor_7_REF	0	0	0	0	0	0	0	0	0
Suberites_diversicolor_8_REF	0	0	0	0	0	0	0	0	0	0
Suberites_diversicolor_9_REF	0	0	0	0	0	0	0	0	0	0	0
Suberites_domuncula_REF	0.663	0.663	0.663	0.663	0.663	0.663	0.663	0.663	0.663	0.663	0.663	0.663
Suberites_ficus_REF	0.663	0.663	0.663	0.663	0.663	0.663	0.663	0.663	0.663	0.663	0.663	0.663	0
GenBank Accesion Numbers	KY565274	KY565299	AJ704975.1
Specimens names	Tedania_(Tedania)_ignis_SPO6	Tedania_(Tedania)_ignis_SPO36	Tedania_ignis_REF
Tedania_(Tedania)_ignis_SPO6
Tedania_(Tedania)_ignis_SPO36	0.025
Tedania_ignis_REF	0.236	0.213
1. Kimura M. A simple method for estimating evolutionary rate of base substitutions through comparative studies of nucleotide sequences. J. Mol. Evol. 1980; 16:111-120.
2. Tamura K, Stecher G, Peterson D, Filipski A. and Kumar S. MEGA6: Molecular Evolutionary Genetics Analysis version 6.0. Mol. Biol. Evol. 2013; 30: 2725-2729.

## Sheet: CaptionOfMatrix
Table. Estimates of Evolutionary Divergence between Sequences
The number of base substitutions per site from between sequences are shown. Analyses were conducted using the Kimura 2-parameter model [1]. The rate variation among sites was modeled with a gamma distribution (shape parameter = 1). The analysis involved 4 nucleotide sequences. All positions containing gaps and missing data were eliminated. There were a total of 698 positions in the final dataset.…
1. Kimura M. (1980). A simple method for estimating evolutionary rate of base substitutions through comparative studies of nucleotide sequences. Journal of Molecular Evolution 16:111-120.
2. Tamura K.	Stecher G.	Peterson D.	Filipski A.	and Kumar S. (2013). MEGA6: Molecular Evolutionary Genetics Analysis version 6.0. Molecular Biology and Evolution30: 2725-2729.
Disclaimer: Although utmost care has been taken to ensure the correctness of the caption	the caption text is provided "as is" without any warranty of any kind. Authors advise the user to carefully check the caption prior to its use for any purpose and report any errors or problems to the authors immediately (www.megasoftware.net). In no event shall the authors and their employers be liable for any damages	including but not limited to special	consequential	or other damages. Authors specifically disclaim all other warranties expressed or implied	including but not limited to the determination of suitability of this caption text for a specific purpose	use	or application.
