# Supplementary material for: Who’s there? – First morphological and DNA barcoding catalogue of the shallow Hawai’ian sponge fauna
Source: PLoS One. 2017 Dec 21;12(12):e0189357. doi: 10.1371/journal.pone.0189357 (PMC5739426; doi:10.1371/journal.pone.0189357)
Supplement: S3 Table — Status–C: cryptogenic, E: endemic, I: introduced and WD: Widely distributed in the Indo-Pacific ocean. References are coded 1–13 according to the list provided on the table footnotes. (XLSX) [file pone.0189357.s004.xlsx]

## Sheet: Foglio1
Table S1. Compilation of sponge records from Hawai'i, with species geographic distribution and supposed origin
Species	References codes	Status	Distribution	Notes
Aphroceras alcicornis Gray, 1858	1	WD	Australia, China, Hong Kong
Aplysilla rosea (Barrois, 1876)	2	C	East Atlantic Ocean, Mediterranean Sea	Sensu Bergquist, 1967
Aplysilla sulphurea Schulze, 1878	2	C	Mediterranean, North Atlantic	Sensu Bergquist, 1967
Arenosclera arabica (Keller, 1889)	3	C	Red Sea
Asteropus kaena (de Laubenfels, 1957)	4	E	Hawaii
Axechina lissa de Laubenfels, 1957	4	E	Hawaii
Axinella anamesa de Laubenfels, 1957	4	E	Hawaii
Axinella solenoeides de Laubenfels, 1957	4	E	Hawaii
Axinyssa aculeata Wilson, 1925	7		Philippine
Batzella aurantiaca (Lévi, 1958)	5	C	Red Sea, Hawaii
Biemna fistulosa (Topsent, 1897)	6	C	Indonesia, Hong Kong, East Africa
Callyspongia (Cladochalina) diffusa (Ridley, 1884)	6, 7	C	Indo-Pacific
Callyspongya (T.) cf. pseudotoxa Muricy & Ribeiro, 1999	8	C	Carribean
Chelonaplysilla violacea (Lendenfeld, 1883)	2	WD	Australia, New Zealand
Chondrosia chucalla de Laubenfels, 1936	7	C	Marshall Islands
Ciocalypta penicillus Bowerbank,1862	2	C	Mediterranean, North Atlantic	Sensu Bergquist, 1967
Cladocroce burapha Putchakarn, de Weerdt, Sonchaeng & van Soest, 2004	8	WD	Thailand, Indonesia
Cladorhiza longipinna Ridley & Dendy, 1886	1	E	Hawaii
Clathria (Microciona) haematodes (de Laubenfels, 1957)	4	E	Hawaii
Clathria (Thalysias) distincta (Thiele, 1903)	4, 9	C	Indonesia
Clathria (Thalysias) kilauea (de Laubenfels, 1951)	7	E	Hawaii
Clathria (Thalysias) maunaloa (de Laubenfels, 1951)	7	E	Hawaii
Clathria (Thalysias) procera (Ridley, 1884)	2	WD	Indo-Pacific
Cliona dissimilis Ridley & Dendy, 1886	8	WD	New Guinea, Indonesia and Australia
Cliona valentis (de Laubenfels, 1957)	4	E	Hawaii
Chondrilla mixta Schulze, 1877	8	WD	East African; Indian Ocean, Red Sea, Indonesia
Coscinoderma denticulatum Poléjaeff, 1884	9	E	Hawaii
Crella (Pytheas) ula (de Laubenfels, 1950a)	9	E	Hawaii
Crella (Yvesia) cf. spinulata (Hentschel, 1911)	13	C	New Caledonia
Darwinella cf. australiensis Carter, 1885	13	C	South Australia
Dendrilla cactos (Selenka, 1867)	9	C	South Australia
Diplastrella spiniglobata (Carter, 1879)	2	C	Not stated
Dysidea cf. arenaria Bergquist, 1965	6	C	New Caledonia, Palau, Papua New Guinea
Dysidea cf. avara (Schmidt, 1862)	6, 10	C	Mediterranean
Echinodictyum asperum Ridley & Dendy, 1896	6	C	Indo-Pacific
Erylus caliculatus Lendenfeld, 1910	9	E	Hawaii
Erylus proximus Dendy, 1916	7	C	Indian Ocean
Erylus rotundus Lendenfeld, 1910	4	E	Hawaii
Erylus sollasi Lendenfeld, 1910	9	E	Hawaii
Eurypon nigrum Bergquist, 1967	2	E	Hawaii
Fasciospongia lordii (Lendenfeld, 1889)	9	C	Hawaii, New Zealand
Gelliodes wilsoni Carballo, Aquilar-Camacho, Knapp & Bell, 2013	6	I	WD
Geodia gibberella de Laubenfels, 1951	7	E	Hawaii
Grantia strobilus (Haeckel, 1872)	1	E	Hawaii
Halichondria (Halichondria) coerulea Bergquist, 1967	2	E	Hawaii
Halichondria (Eumastia) sitiens (Schmidt, 1870)	4	C	Arctic ocean	Sensu de Laubenfels, 1957; reported by de Laubenfels as Pellina sitiens
Haliclona (Gellius) violacea (de Laubenfels, 1950a)	10	E	Hawaii
Haliclona (Halichoclona) gellindra (de Laubenfels, 1932)	11	C	Estern Pacific	Found in aquarium
Haliclona (Halichoclona) mokuoloea (de Laubenfels, 1950a)	10	E	Hawaii
Haliclona (Reniera) aquaeductus (Schmidt, 1862)	7, 9	C	Mediterranean, Atlantic	Sensu de Laubenfels, 1951
Haliclona (Reniera) cinerea (Bowerbank, 1866)	7, 9	C	Mediterranean, Atlantic	Sensu de Laubenfels, 1951; reported by de Laubenfels as Haliclona permollis (Bowerbank, 1866)
Haliclona (Soestella) caerulea (Hechtel, 1965)	6	I	Carribean
Haliclona flabellodigitata Burton, 1934	4	C	Australia
Halicondria (Halicondria) melanadocia de Laubenfels, 1936	2, 6	I	Carribean
Heteropia glomerosa (Bowerbank, 1873)	6	C	Australia, New Zealand
Hyalonema (Corynonema) cupressiferum Schulze, 1893	1	E	Hawaii
Hyalonema (Corynonema) depressum (Schulze, 1886)	2	E	Hawaii
Hyalonema (Corynonema) placuna (Lendenfeld, 1915)	4	E	Hawaii
Hyalonema (Coscinonema) elegans (Schulze, 1886)	9	C	Central Pacific, Hawaii
Hyalonema (Oonema) crassipinulum Lendenfeld, 1915	4	E	Hawaii
Hyalonema (Oonema) geminatum (Lendenfeld, 1915)	4	E	Hawaii
Hyalonema (Oonema) sequoia Lendenfeld, 1915	4	E	Hawaii
Hyalonema (Oonema) umbraculum (Lendenfeld, 1915)	4	E	Hawaii
Hyalonema (Prionema) crassum Lendenfeld, 1915	4	E	Hawaii
Hyalonema (Prionema) _x000C_fimbriatum Lendenfeld, 1915	4	E	Hawaii
Hyalonema (Prionema) spinosum Lendenfeld, 1915	4	E	Hawaii
Hyatella intestinalis (Lamark, 1814)	6	C	Indian Ocean
Hymeniacidon chloris de Laubenfels, 1950a	10, 11	E	Hawaii
Hymeniacidon gracilis (Hentschel, 1912)	8	WD	Indonesia, Australia
Hymeniacidon cf. halichondroides (Thiele, 1898)	13	C	Japan
Hippospongia densa Lendenfeld, 1889	9	C	Indian Ocean, Hawaii
Iotrochota baculifera Ridley, 1884	10	C	WD	Reported by de Laubenfels as I. protea
Jaspis digonoxea (de Laubenfels, 1950a)	10	E	Hawaii
Jaspis pleopora (de Laubenfels, 1957)	4	E	Hawaii
Julavis cf. levis (Kirkpatrick, 1900)	13	C	Central Pacific
Lamellodysidea herbacea (Keller, 1889)	2	C	WD
Leucetta solida (Schmidt, 1862)	7, 10	C	Mediterranean	Sensu de Laubenfels, 1951
Leuconia kaiana de Laubenfels, 1951	7	E	Hawaii
Leucosolenia eleanor Urban, 1905	9	C	East Pacific	Sensu Bergquist, 1977
Leucosolenia vesicula (Haeckel, 1870)	9	E	Hawaii
Lissodendoryx (Lissodendoryx) calypta de Laubenfels, 1954	4	C	Central Pacific, Hawaii
Lissodendoryx (Lissodendoryx) cf. similis Thiele, 1899	13	C	Indonesia
Lissodendoryx (Waldoschmittia) hawaiiana De Laubenfels, 1950a	10	E	Hawaii
Monanchora clathrata Carter, 1883	8	WD	Western Australia, Vietnam
Monanchora quadrangulata (Lévi, 1958)	5	WD	Red Sea, Hawaii
Mycale (Aegogrophila) contarenii (Lieberkühn, 1859)	7	C	Mediterranean, Atlantic
Mycale (Aegogropila) cf. lilianae Carballo & Hajdu, 1998	5	C	Brazil, Hawaii
Mycale (Arenochalina) anomala (Ridley & Dendy, 1886)	9	E	Hawaii
Mycale (Carmia) cecilia de Laubenfels, 1936	6, 7, 10	I	Panama, Hawaii
Mycale (Carmia) phyllophila Hentschel, 1911	13	WD	Australia, Hong Kong
Mycale (Carmia) cf. toxifera (Dendy, 1896)	5	C	Australia, Hawaii
Mycale (Mycale) grandis (Gray, 1867)	5, 6	I	WD	Reported in 6 as M. (A.) armata
Mycale (Zygomycale) parishii (Bowerbank, 1875)	6, 10	I	WD
Myxilla (Myxilla) rosacea (Lieberkuhn, 1859)	10	C	Mediterranean, Atlantic	Sensu de Laubenfels, 1950a
Oceanapia eusiphonia (Ridley, 1884)	9	C	Australia
Oscarella tenuis Hentschel, 1909	9	C	Australia
Petrosia (Petrosia) puna de Laubenfels, 1951	7	E	Hawaii
Phoriospongia poni (de Laubenfels, 1950a)	10	E	Hawaii
Pione vastifica (Hancock, 1849)	10	C	Mediterranean, Atlantic	Sensu de Laubenfels, 1950a
Plakina monolopha Schulze, 1880	7	C	Mediterranean, Atlantic	Sensu de Laubenfels, 1951
Plakortis simplex Schulze, 1880	10	C	Mediterranean, Atlantic	Sensu de Laubenfels, 1950a
Pleraplysilla hyalina de Laubenfels, 1950a	10	E	Hawaii
Prosuberites oleteira de Laubenfels, 1957	4	E	Hawaii
Protosuberites epiphytum (Lamarck, 1815)	5	C	Australia, Hawaii
Psammoclema arenaceum (Lévi, 1958)	3	C	Red Sea
Pseudoceratina purpurea (Carter, 1880)	10	WD	Indo-Pacific
Pseudosuberites andrewsi Kirkpatrick, 1900	13	WD	Indo-Pacific
Sericolophus hawaiicus Tabachnick & Lévi, 2000	1	E	Hawaii
Spheciospongia solida (Ridley & Dendy, 1886)	3	WD	Indo-Pacific
Spheciospongia vagabunda (Ridley, 1884)	2	WD	Pacific
Spirastrella keaukaha de Laubenfels, 1951	2, 7	E	Hawaii	Bergquist, 1967 considered this species a junior synonymous of Spirastrella coccinea (Duchassaing & Michelotti, 1864)
Spongia (Spongia) irregularis (Lendenfeld, 1889)	9	WD	Indian Ocean, Hawaii, Red Sea
Spongia (Spongia) lignea var. hawaiiensis Hyatt, 1877	1	E	Hawaii
Spongia (Spongia) oceanica de Laubenfels, 1950a	10	E	Hawaii
Stelletta debilis Thiele, 1900	7	C	Indonesia
Stylissa carteri (Dendy, 1889)	3	WD	Indo-Pacific
Strongylacidon kaneohe (de Laubenfels, 1950a)	10	E	Hawaii
Strongylacidon meganese (de Laubenfels, 1951)	5, 7	WD	Hawaii, Indonesia
Strongylamma cf. wilsoni (Dendy, 1922)	13	C	Indian Ocean
Strongylacidon zukerani (de Laubenfels, 1957)	4	E	Hawaii
Suberites diversicolor Becking & Lim, 2009	4, 9	WD	Indo-Pacific	Reported in 10, 11 as Terpios zeteki
Suberites senilis Ridley & Dendy, 1886	1	E	Hawaii
Sycon stauriferum (Preiwisch, 1904)	9	E	Hawaii
Sycon parvulum (Preiwisch, 1904)	9	E	Hawaii
Tedania (Tedania) ignis (Duchassaing & Michelotti, 1864)	6	I	Caribbean, Brazil, Panama
Tedania (Tedania) brevispiculata Thiele, 1903	3	C	Indonesia, Vietnam
Tedania (Tedania) macrodactyla (Lamarck, 1814)	2, 11	C	Indian Ocean
Tedania (Tedania) cf. strongylostyla Kennedy & Hooper, 2000	13		central Pacific
Tedania (Tedania) reticulata Thiele, 1903	6	C	Indonesia
Terpios granulosa Bergquist, 1967	2	WD	Hawaii, Madagascar
Tethya cf. deformis Thiele, 1898	13	C	Japan, New Zealand, South Indonesia
Tethya diploderma Schmidt, 1870	9	C	Carribean
Tethya ornata Sarà, Bavestrello & Calcinai, 2000	1	E	Hawaii
Thoosa midwayi Azzini, Calcinai, Iwasaki & Bavestrello, 2007	2	E	Hawaii
Timea tethya (de Laubenfels, 1954)	1, 9	E	Hawaii	Found in aquarium
Timea xena de Laubenfels, 1954	1, 9	E	Hawaii	Found in aquarium
Topsentia distincta (de Laubenfels, 1957)	4, 11	E	Hawaii
Topsentia dura (Lindgren, 1897)	7	C	Indonesia
Topsentia cf. halichondrioides (Dendy, 1905)	13	C	Indian Ocean
Topsentia myxa (de Laubenfels, 1951)	7	E	Indonesia
Ulosa rhoda de Laubenfels, 1957	3, 4	E	Hawaii
Spongia denticulata reported by Kelly-Borges & Valentine (1995) was not found in Lendenfeld 1889 and in WPDB and so not added in the list
C cryptogenic, E endemic, I introduced and WD Widely distributed in the Indo-Pacific ocean
1	WPDB: Van Soest, R.W.M; Boury-Esnault, N.; Hooper, J.N.A.; Rützler, K.; de Voogd, N.J.; Alvarez de Glasby, B.; Hajdu, E.; Pisera, A.B.; Manconi, R.; Schoenberg, C.; Klautau, M.; Picton, B.; Kelly, M.; Vacelet, J.; Dohrmann, M.; Díaz, M.-C.; Cárdenas, P.; Carballo, J. L. (2017). World Porifera database. Accessed at http://www.marinespecies.org/porifera on 2017-03-24.
2	Bergquist, P. R. 1967. Additions to the sponge fauna of the Hawaiian Islands. Micronesica. 3: 159-174.
3	Wagner, D., Barkman, A., Spalding, H.L., Calcinai, B. & Godwin, S.L. 2016. A photographic guide to the benthic flora and fauna from mesophotic coral ecosystems in the Papahānaumokuākea Marine National Monument. Marine Sanctuaries Conservation Series ONMS-16-04. U.S. Department of Commerce, National Oceanic and Atmospheric Administration, Office of National Marine Sanctuaries, Silver Spring, MD. 8…
4	Laubenfels, M. W. D. (1957). New Species and Records of Hawaiian Sponges. Pacific Science. 11: 236-251.
5	Calcinai, B.; Bavestrello, G.; Bertolino, M.; Pica, D.; Wagner, D.; Cerrano, C. 2013. Sponges associated with octocorals in the Indo-Pacific, with the description of four new species. Zootaxa 3617 (1): 001-061
6	Coles, S.L., DeFelice, R.C., Eldredge, L.G. & Carlton, J.T. (1999) Historical and recent introductions of nonindigenous marine species into Pearl Harbor, Oahu, Hawaiian Islands. Marine Biology, 135, 147–158. http://dx.doi.org/10.1007/s002270050612
7	Laubenfels, M.W. De. (1951). The sponges of the Island of Hawaii. Pacific Science. 5: 256-271.
8	Present paper from Núñez Pons et al.
9	Kelly-Borges, M. & Valentine, C.A. (1995) The Sponges of the Tropical Island Region of Oceania: A Taxonomic Status Review. Chapter 6. In: Maragos J.E. et al. (Eds.), Marine and Coastal Biodiversity in the Tropical Island Pacific Region. Vol 1. Species Systematics and Information Management Priorities. Program on Environment, East-West Center, Honolulu, Hawaii, pp. 83–120
10	Laubenfels, M.W. De. (1950a). The Sponges of Kaneohe Bay, Oahu. Pacific Science. 4 (1): 3-36.
11	Bergquist P.R., 1977. In: Reef and shore fauna of Hawaii. Section 1. Protozoa through Ctenophora, ed. D.M. Devaney and L.G.Eldrege. Bernice P. Bishop Museum Special Publications 64 (1): 53-70
12	Identified by de laubenfels as M. contarenni with some doubts
13	Unpublished data; material deposited in BPBM and collected by Holly Bollick and Steve Coles; species are indicated as cf. waiting for further studies

## Sheet: Foglio2
1	1	WPDB
2	2	Bergquist, P. R. 1967. Additions to the sponge fauna of the Hawaiian Islands. Micronesica. 3: 159-174.
3	3	Laubenfels, M. W. D. (1957). New Species and Records of Hawaiian Sponges. Pacific Science. 11: 236-251.
4	6	Laubenfels, M.W. De. (1951). The sponges of the Island of Hawaii. Pacific Science. 5: 256-271.
5	4	Calcinai, B.; Bavestrello, G.; Bertolino, M.; Pica, D.; Wagner, D.; Cerrano, C. 2013. Sponges associated with octocorals in the Indo-Pacific, with the description of four new species. Zootaxa 3617 (1): 001-061
6	5	Coles, S.L., DeFelice, R.C., Eldredge, L.G. & Carlton, J.T. (1999) Historical and recent introductions of nonindigenous marine species into Pearl Harbor, Oahu, Hawaiian Islands. Marine Biology, 135, 147–158. http://dx.doi.org/10.1007/s002270050612
4	6
7	7	Kelly-Borges, M. & Valentine, C.A. (1995) The Sponges of the Tropical Island Region of Oceania: A Taxonomic Status Review. Chapter 6. In: Maragos J.E. et al. (Eds.), Marine and Coastal Biodiversity in the Tropical Island Pacific Region. Vol 1. Species Systematics and Information Management Priorities. Program on Environment, East-West Center, Honolulu, Hawaii, pp. 83–120
8	8	Laubenfels, M.W. De. (1950). The Sponges of Kaneohe Bay, Oahu. Pacific Science. 4 (1): 3-36.
9	9	Bergquist P.R., 1977. In: Reef and shore fauna of Hawaii. Section 1. Protozoa through Ctenophora, ed. D.M. Devaney and L.G.Eldrege. Bernice P. Bishop Museum Special Publications 64 (1): 53-70
